# Supplementary material for: Comparative miRNAs analysis of Two contrasting broccoli inbred lines with divergent head-forming capacity under temperature stress
Source: BMC Genomics. 2015 Dec 1;16:1026. doi: 10.1186/s12864-015-2201-1 (PMC4667509; doi:10.1186/s12864-015-2201-1)
Supplement: Additional file 1: — Information about known miRNAs from deep sequencing small RNAs in broccoli. (XLSX 64 kb) [file 12864_2015_2201_MOESM1_ESM.xlsx]

## Sheet: Conserved miRNA (差異表現)
Family	miRNA	Our miRNA sequence (5'->3')	E22 counta	L22 counta	Fold change (E22/L22)	p-value	Signature (p-value < 0.001)
miR156	bol-miR156a	UGACAGAAGAGAGUGAGCACA	10.6391	4.45663	2.36681	2.16025e-16	TRUE
	bol-miR156b	UUGACAGAAGAUAGAGAGCAC	25.3787	9.21798	2.72959	1.97257e-46	TRUE
	bol-miR156e	UGACAGAAGAGAGUGAGCAC	10.0481	3.88526	2.56404	1.10411e-17	TRUE
	bol-miR156l	UGACAGAAGAGAGUGAGCAC	9.78947	3.96145	2.45001	4.18332e-16	TRUE
	bol-miR156n	UGACAGAAGAGAGUGAGCAC	9.05064	4.18999	2.14156	6.60546e-12	TRUE
miR157	bol-miR157a	UUGACAGAAGAUAGAGAGCAC	24.0858	9.21798	2.59053	8.77064e-41	TRUE
	bol-miR157b	UUGACAGAAGAUAGAGAGCAC	24.0119	9.17989	2.5933	1.01518e-40	TRUE
miR166	bol-miR166d*	GGAUUGUUGUCUGGCACGAGG	0.775769	1.82836	0.420663	0.000665607	TRUE
miR169	bol-miR169f	UGAGCCAAGGAUGACUUGCCG	11.2671	5.44699	2.05078	2.87192e-13	TRUE
	bol-miR169m	UGAGCCAAAGAUGACUUGCCG	40.9311	13.1032	3.09697	1.74695e-87	TRUE
miR172	bol-miR172d	AGAAUCUUGAUGAUGCUGCAG	22.3495	1.37127	16.1588	1.32934e-129	TRUE
miR391	bol-miR391	UUCGCAGGAGAGAUAGCGCCA	0.0738828	0.647544	0.113119	0.000322444	TRUE
miR395	bol-miR395a	CUGAAGUGUUUGGGGGAACUC	2.29037	0.114272	19.8713	4.29624e-15	TRUE
	bol-miR395b	CUGAAGUGUUUGGGGGGACUC	39.5273	6.78017	5.77989	3.61336e-148	TRUE
	bol-miR395c	CUGAAGUGUUUGGGGGGACUC	37.8649	5.75172	6.52684	9.1327e-153	TRUE
miR398	bol-miR398b	UGUGUUCUCAGGUCACCCCUG	1.0713	4.26617	0.248964	1.40247e-13	TRUE
	bol-miR398b*	GGGUCGAUAUGAGAACACAUG	5.54121	13.6365	0.402869	1.36188e-22	TRUE
miR400	bol-miR400	UAUGAGAGUAUUAUAAGUCAC	0.591062	2.62827	0.22296	1.27002e-09	TRUE
miR408	bol-miR408a*	ACAGGGAACAAGCAGAGCAUG	39.8598	14.8935	2.65339	5.64262e-69	TRUE
miR827	bol-miR827*	UUUGUUGAUUGACAUCUAUGC	0.0738828	2.4759	0.0295851	6.0525e-18	TRUE
a count was normalized as transcripts per million (TPM).

## Sheet: Table_S1
Additional file 1. Information about known miRNAs from deep sequencing small RNAs in broccoli.
Family	miRNA	miRBase miRNA sequence (5'->3')	Our miRNA sequence (5'->3')	mismatch	Homolog	chrom	strand	start	end	Length	HT raw counts	HT counta	HS raw counts	HS counta	log2 (Fold_change) normalized	Fold change (HT/HS)	p-value	Signature (p < 0.001)
miR156	bol-miR156	UUUGACAGAAGAUAGAGAGCAC	UUUGACAGAAGAGAGAGAGCAC	1	bgy-miR156	A06	-	25711867	25711889	22	45	1.66236	26	0.990362	0.734794	1.66416	0.0430567	FALSE
	bol-miR156a	UGACAGAAGAGAGUGAGCACA	UGACAGAAGAGAGUGAGCACA	0	bna-miR156a	A06	+	17870456	17870477	21	288	10.6391	117	4.45663	1.24294	2.36681	2.16025e-16	TRUE
	bol-miR156b	CUGACAGAAGAUAGAGAGCAC	UUGACAGAAGAUAGAGAGCAC	0	bna-miR156b	A01	+	22199645	22199666	21	687	25.3787	242	9.21798	1.44868	2.72959	1.97257e-46	TRUE
	bol-miR156c	UUGACAGAAGAAAGAGAGCAC	UUGACAGAAGAAAGAGAGCAC	0	smo-miR156c	A10	-	7026288	7026309	21	61	2.25343	36	1.37127	0.704193	1.62923	0.0195311	FALSE
	bol-miR156d	UUGACAGAAGACAGGGAGCAC	UUGACAGAAGAGAGAGAGCAC	1	gma-miR156d	A07	+	12505566	12505587	21	49	1.81013	25	0.952271	0.914234	1.88457	0.0101368	FALSE
	bol-miR156d*	GCUCACUCUCUUUCUGUCAUA	GCUCAUUCUCCUUCUGUCAUA	2	aly-miR156d*	A10	+	14800829	14800850	21	0	0	1	0.0380908	NA	NA	0.49019	FALSE
	bol-miR156e	UGACAGAGGAGAGUGAGCAC	UGACAGAAGAGAGUGAGCAC	0	aly-miR156e	A09	+	31052687	31052707	20	272	10.0481	102	3.88526	1.35842	2.56404	1.10411e-17	TRUE
	bol-miR156e*	GCUUACUCUCUCUCUGUCACC	GCUUACUCUCUCUCUGUCACC	0	aly-miR156e*	A02	+	2982056	2982077	21	0	0	1	0.0380908	NA	NA	0.49019	FALSE
	bol-miR156f	UUGACAGAAGAGAGAGAGCACA	UUGACAGAAGAGAGAGAGCACA	0	gma-miR156f	A04	-	17737442	17737464	22	2	0.0738828	0	0	NA	NA	0.500192	FALSE
	bol-miR156g	ACAGAAGAUAGAGAGCACAG	ACAGAAGAUAGAGAGCACAG	0	gma-miR156g	A07	+	17329459	17329479	20	9	0.332473	0	0	NA	NA	0.00396045	FALSE
	bol-miR156h	UGACAGAAGAAAGAGAGCAC	UGACAGAAGAAAGAGAGCAC	0	ath-miR156h	A02	+	7395193	7395213	20	0	0	3	0.114272	NA	NA	0.117786	FALSE
	bol-miR156i	UGACAGAAGAGAGAGAGCAG	UGACAGAAGAGAGAGAGCAG	0	ath-miR156i	A06	+	712211	712231	20	5	0.184707	2	0.0761817	1.26531	2.40379	0.453756	FALSE
	bol-miR156j	UGACAGAAGAGAGAGAGCAC	UGACAGAAGAGAGAGAGCAC	0	ath-miR156j	A08	-	17239468	17239488	20	39	1.44071	27	1.02845	0.473895	1.38885	0.218298	FALSE
	bol-miR156k	UGACAGAAGAGAGCGAGCAC	UGACAGAAGAGAGCGAGCAC	1	gma-miR156k	A10	+	14800759	14800779	20	57	2.10566	33	1.257	0.731877	1.6608	0.0202514	FALSE
	bol-miR156l	UGACAGAAGAGAGUGAGCAC	UGACAGAAGAGAGUGAGCAC	0	zma-miR156l	A04	-	11297094	11297114	20	265	9.78947	104	3.96145	1.29279	2.45001	4.18332e-16	TRUE
	bol-miR156l*	GCUCACUGCUCUAUCUGUCACC	GCUCACUGCUCUAUCUGUCAGA	0	zma-miR156l*	A03	-	28483101	28483123	22	4	0.147766	2	0.0761817	0.943381	1.92303	0.687861	FALSE
	bol-miR156m	UGACAGAAGAGAGAGAGCACA	UGACAGAAGAGAGAGAGCACA	1	gma-miR156m	A05	-	1327218	1327239	21	2	0.0738828	0	0	NA	NA	0.500192	FALSE
	bol-miR156n	UGACAGAAGAGAGGGAGCAC	UGACAGAAGAGAGUGAGCAC	0	gma-miR156n	A01	-	3145190	3145210	20	245	9.05064	110	4.18999	1.09866	2.14156	6.60546e-12	TRUE
miR157	bol-miR157a	UUGACAGAAGAUAGAGAGCAC	UUGACAGAAGAUAGAGAGCAC	0	bol-miR157a	A02	+	9905887	9905908	21	652	24.0858	242	9.21798	1.37325	2.59053	8.77064e-41	TRUE
	bol-miR157a*	GCUCUCUAGCCUUCUGUCAUCA	GCUCUCUAGCCUUCUGUCAUCA	0	aly-miR157a*	A02	+	9905958	9905980	22	19	0.701887	7	0.266636	1.38395	2.60983	0.0297491	FALSE
	bol-miR157b	UUGACAGAAGAUAGAGGGCAC	UUGACAGAAGAUAGAGAGCAC	0	ath-miR157b	A03	-	17929172	17929193	21	650	24.0119	241	9.17989	1.37479	2.5933	1.01518e-40	TRUE
	bol-miR157b*	GCUCUCUAAGCUUCUGUCAUCA	GCUCUCUAGUCUUCUGUCAUCA	2	aly-miR157b*	A07	+	17329527	17329549	22	0	0	1	0.0380908	NA	NA	0.49019	FALSE
miR159	bol-miR159a*	GAGCUCCUUGAAGUUCAAACG	GAGCUCCUUUAAGUUCAAACG	1	aly-miR159a*	A07	-	19994389	19994410	21	5	0.184707	8	0.304727	-0.734691	0.600947	0.415807	FALSE
	bol-miR159b	UUUGGAUUGAAGGGAGCUCUU	UUUGGAUUGAAGGGAGCUCUU	0	ath-miR159b	A02	-	7595761	7595782	21	289	10.6761	200	7.61817	0.47445	1.38939	0.000344368	TRUE
	bol-miR159c	AUUGGAUUGAAGGGAGCUCCG	AUUGGAAUGAAGGGAGCUCCA	1	osa-miR159c	A05	+	21669840	21669861	21	3	0.110824	1	0.0380908	1.52834	2.88454	0.625289	FALSE
	bol-miR159f	AUUGGAGUGAAGGGAGCUCCG	AUUGAAGUGAAGGGAGCUCCA	2	ptc-miR159f	A03	+	30296609	30296630	21	1	0.0369414	0	0	NA	NA	1	FALSE
miR160	bol-miR160a	UGCCUGGCUCCCUGUAUGCCA	UGCCUGGCUCCCUGUAUGCCA	0	ath-miR160a	A06	+	24559528	24559549	21	33	1.21907	24	0.91418	0.402812	1.32208	0.353932	FALSE
	bol-miR160a*	GCGUAUGAGGAGCCAUGCAUA	GCGUAUGAGGAGCCAUGCAUA	0	bra-miR160a*	A05	-	3222231	3222252	21	16	0.591062	4	0.152363	1.94338	3.84606	0.0121316	FALSE
	bol-miR160b	UGCCUGGCUCCCUGUAUGCC	UGCCUGGCUCCCUGUAUGCC	0	ath-miR160b	A09	+	16001264	16001284	20	2	0.0738828	0	0	NA	NA	0.500192	FALSE
	bol-miR160b*	GCGUACAGAGUAGUCAAGCAUG	GCGUACAGAGUAGUCAAGCAUG	0	aly-miR160b*	A03	+	22987402	22987424	22	146	5.39344	107	4.07572	0.391738	1.31197	0.0326263	FALSE
	bol-miR160c	UGCCUGGCUCCCUGGAUGCCA	UGCCUGGCUCCCUGUAUGCCA	0	ath-miR160c	A03	+	22987341	22987362	21	30	1.10824	31	1.18082	-0.103925	0.930498	0.799096	FALSE
	bol-miR160c*	GCGUGCAAGGAGCCAAGCAUG	GCGUACAAGGAGUCAAGCAUG	1	aly-miR160c*	A06	+	24559591	24559612	21	12	0.443297	9	0.342817	0.358418	1.28202	0.664916	FALSE
miR161	bol-miR161.1	UUGAAAGUGACUACAUCGGGG	UUGAAAGUGACUACAUCAGGG	2	aly-miR161.1	A04	+	8188508	8188529	21	0	0	3	0.114272	NA	NA	0.117786	FALSE
miR162	bol-miR162a	UCGAUAAACCUCUGCAUCCGG	UCGAUAAACCUCUGCAUCCAG	0	ath-miR162a	A03	+	21017683	21017704	21	711	26.2653	1321	50.318	-0.950328	0.517515	1.15292e-47	TRUE
	bol-miR162a*	UGGAGGCAGCGGUUCAUCGAUC	UGGAGGCAGCGGUUCAUCGAUC	1	aly-miR162a*	A02	-	2629919	2629941	22	1	0.0369414	2	0.0761817	-1.05662	0.480757	0.61779	FALSE
miR164	bol-miR164a	UGGAGAAGCAGGGCACGUGCU	UGGAGAAGCAGGGCACGUGCA	0	ath-miR164a	A02	-	1457257	1457278	21	4063	150.093	3048	116.101	0.358063	1.2817	2.38393e-25	TRUE
	bol-miR164b*	CAUGUGCCCAUCUUCACCAUC	CAUGUGCCCAUCUUCCCCAUC	1	aly-miR164b*	A02	-	1457146	1457167	21	5	0.184707	4	0.152363	0.265309	1.20189	1	FALSE
	bol-miR164c	UGGAGAAGCAGGGCACGUGCG	UGGAGAAGCAGGGCACGUGCG	0	ath-miR164c	A02	+	24476927	24476948	21	125	4.61767	107	4.07572	0.167698	1.12326	0.393668	FALSE
	bol-miR164c*	CACGUGUUCUACUCCUCCAAC	CACGUGUUCUACUACUCCAAC	1	aly-miR164c*	A09	-	2022911	2022932	21	1	0.0369414	0	0	NA	NA	1	FALSE
	bol-miR164e	UGGAGAAGCAGGGCACGUGAG	UGGAGAAGCAGGGCACGUAAG	1	osa-miR164e	A02	-	2561268	2561289	21	2	0.0738828	1	0.0380908	0.943381	1.92303	1	FALSE
	bol-miR164f*	CACGUGCGCUCCUUCUCCAAC	CACGUGCCCUGCUUCUCCAAC	2	zma-miR164f*	A01	+	25346948	25346969	21	1	0.0369414	1	0.0380908	-0.0566194	0.961515	1	FALSE
miR165	bol-miR165a	UCGGACCAGGCUUCAUCCCCC	UCGGACCAGGCUUCAUCCCCC	0	ath-miR165a	A06	+	14433784	14433805	21	1052	38.8623	826	31.463	0.292302	1.22459	1.2707e-05	TRUE
	bol-miR165b	UCGGACCAGGCUUCAUCCCC	UCGGACCAGGCUUCAUCCCC	0	ath-miR165b	A06	+	14433784	14433804	20	4	0.147766	2	0.0761817	0.943381	1.92303	0.687861	FALSE
	bol-miR165g*	GAAUGUUGUUUGGAUCGAGG	GAAUGUUGUUUGGAUCGAGG	1	aly-miR165g*	A09	-	689120	689140	20	9	0.332473	2	0.0761817	2.11331	4.32682	0.0659881	FALSE
miR166	bol-miR166a	UCGGACCAGGCUUCAUUCCCGU	UCGGACCAGGCUUCAUUCCCCU	0	bna-miR166a	A02	-	819690	819712	22	1245	45.992	1273	48.4896	-0.088706	0.940366	0.124834	FALSE
	bol-miR166b	UCGGACCAGGCUUCAUUCCCUU	UCGGACCAGGCUUCAUUCCCCU	0	bna-miR166b	A06	-	25624309	25624331	22	24	0.886593	7	0.266636	1.72099	3.29662	0.00350886	FALSE
	bol-miR166b*	GGACUGUUGUCUGGCUCGAGG	GGACUGUUGUCUGGCUCGAGG	0	aly-miR166b*	A10	+	16348719	16348740	21	72	2.65978	71	2.70445	-0.0364415	0.975057	0.933388	FALSE
	bol-miR166c	UCGGACCAGGCUUCAUUCCCCC	UCGGACCAGGCUUCAUUCCCCC	0	bna-miR166c	A10	+	16348773	16348795	22	2	0.0738828	5	0.190454	-1.37855	0.384606	0.27998	FALSE
	bol-miR166c*	GGAAUGUUGUCUGGCUCGAGG	GGAAUGUUGUCUGGCUCGAGG	0	aly-miR166c*	A06	+	14433717	14433738	21	1885	69.6345	1757	66.9256	0.044831	1.03156	0.353341	FALSE
	bol-miR166d	UCGAACCAGGCUUCAUUCCCC	UCGGACCAGGCUUCAUUCCCC	0	bna-miR166d	A05	-	567054	567075	21	1188	43.8864	1308	49.8228	-0.195447	0.873302	0.000766529	TRUE
	bol-miR166d*	GGAUUGUUGUCUGGCUCGGGG	GGAUUGUUGUCUGGCACGAGG	2	aly-miR166d*	A04	-	8640618	8640639	21	21	0.775769	48	1.82836	-1.24926	0.420663	0.000665607	TRUE
	bol-miR166e	UCGGACCAGGCUUCAUUCCCG	UCGGACCAGGCUUCAUUCCCC	0	gma-miR166e	A10	+	16351956	16351977	21	1200	44.3297	1364	51.9559	-0.241429	0.845907	2.34721e-05	TRUE
	bol-miR166e*	GGAAUGUUGUCUGGCACGAGG	GGAAUGUUGUCUGGCACGAGG	0	aly-miR166e*	A02	-	819780	819801	21	76	2.80755	54	2.0569	0.436421	1.35324	0.0955787	FALSE
	bol-miR166f	UCGGGCCAGGCUUCAUCCCCC	UCGGACCAGGCUUCAUCCCCC	0	bna-miR166f	A09	-	689016	689037	21	1124	41.5221	884	33.6723	0.289904	1.22256	7.90924e-06	TRUE
	bol-miR166f*	UGAAUGAUGCCUGGCUCGAGA	UGGAUGAUGCUUGGCUCGAGA	2	aly-miR166f*	A06	-	25624386	25624407	21	1	0.0369414	0	0	NA	NA	1	FALSE
	bol-miR166g	UCGGACCAGGCUUCAUUCCUC	UCGGACCAGGCUUCAUUCCCC	0	gma-miR166g	A09	+	30224024	30224045	21	1192	44.0341	1338	50.9655	-0.223313	0.856596	0.000104743	TRUE
	bol-miR166h	UCCGGACCAGGCUUCAUUCCC	UUCGGACCAGGCUUCAUUCCC	1	vvi-miR166h	A10	+	16351955	16351976	21	13	0.480238	6	0.228545	1.05886	2.08328	0.168621	FALSE
miR167	bol-miR167a	UGAAGCUGCCAGCAUGAUCUAA	UGAAGCUGCCAGCAUGAUCUAA	0	bna-miR167a	A05	-	15077055	15077077	22	4	0.147766	2	0.0761817	0.943381	1.92303	0.687861	FALSE
	bol-miR167a*	GAUCAUGUUCGCAGUUUCACC	GAUCAUGUUCGCAGUUUCACC	0	aly-miR167a*	A01	-	19982471	19982492	21	3	0.110824	10	0.380908	-1.79358	0.288454	0.0531391	FALSE
	bol-miR167b	UGAAGCUGACAGCAUGAUCUA	UGAAGCUGCCAGCAUGAUCUA	0	ath-miR167b	A01	-	19982549	19982570	21	382	14.1116	222	8.45616	0.726394	1.6545	1.43781e-09	TRUE
	bol-miR167c	UGAAGCUGCCAGCAUGAUCUC	UGAAGCUGCCAGCAUGAUCUA	0	bna-miR167c	A03	+	19158195	19158216	21	375	13.853	231	8.79898	0.642378	1.5609	7.37818e-08	TRUE
	bol-miR167d	UGAAGCUGCCAGCAUGAUCUGG	UGAAGCUGCCAGCAUGAUCUGG	0	ath-miR167d	A08	-	8993586	8993608	22	695	25.6743	541	20.6071	0.304765	1.23522	0.000239632	TRUE
	bol-miR167e	UGAAGCUGCCAGCAUGAUCUGA	UGAAGCUGCCAGCAUGAUCUUA	1	gma-miR167e	A09	+	13760345	13760367	22	1	0.0369414	1	0.0380908	-0.0566194	0.961515	1	FALSE
miR168	bol-miR168	AUUCAGUUGAUGCAAGGCGGGAUC	AUUCAGUUGAUGCAAGGCGGGAUC	0	aau-miR168	A01	-	5386195	5386219	24	37	1.36683	16	0.609453	1.15283	2.2235	0.00840506	FALSE
	bol-miR168a-3p	GAUCCCGCCUUGCACCAAGUGAAU	GAUCCCGCCUUGUAUCAAGUGAAU	2	osa-miR168a-3p	A06	+	25071594	25071618	24	41	1.5146	40	1.52363	-0.0209954	0.985552	1	FALSE
miR169	bol-miR169a	CAGCCAAGGAUGACUUGCCGA	CAGCCAAGGAUGACUUGCCGA	0	ath-miR169a	A05	+	20923684	20923705	21	7	0.25859	2	0.0761817	1.75074	3.3653	0.180445	FALSE
	bol-miR169a*	GGCAAGUUGUUCUUGGCUACA	GGCAAGUCGUCCUUGGCUAUA	2	aly-miR169a*	A05	+	20923761	20923782	21	3	0.110824	1	0.0380908	1.52834	2.88454	0.625289	FALSE
	bol-miR169b	AAGCCAAGGAUGAAUUGCCGG	CAGCCAAGGAUGACUUGCCGG	0	ath-miR169b	A06	+	17327905	17327926	21	203	7.4991	138	5.25653	0.500192	1.4144	0.00165274	FALSE
	bol-miR169b*	GGCAAGUUGUCCUUCGGCUACA	GGCAAGUUGUCCUUCGGCUACA	0	aly-miR169b*	A06	+	17327985	17328007	22	45	1.66236	29	1.10463	0.577253	1.49201	0.103412	FALSE
	bol-miR169d	UGAGCCAAGGAUGACUUGCCGGU	UGAGCCAAGGAUGACUUGCCGGU	0	gma-miR169d	A01	+	24563993	24564016	23	1	0.0369414	0	0	NA	NA	1	FALSE
	bol-miR169f	UCAGCCAAGGAUGACUUGCCG	UGAGCCAAGGAUGACUUGCCG	0	ath-miR169f	A08	+	11324978	11324999	21	305	11.2671	143	5.44699	1.03617	2.05078	2.87192e-13	TRUE
	bol-miR169f*	GGCAAGUUGUCCUUGGCUACA	GGCAAGUUUUCCUUGGCUACA	2	zma-miR169f*	A03	-	16715837	16715858	21	1	0.0369414	0	0	NA	NA	1	FALSE
	bol-miR169g	UAGCCAAGGAUGACUUGCCUGC	UAGCCAAGGAUGACUUGCCUGC	0	bna-miR169g	A08	+	18796918	18796940	22	1	0.0369414	0	0	NA	NA	1	FALSE
	bol-miR169h	UAGCCAAGGACGACUUGCCUG	UAGCCAAGGAUGACUUGCCUG	0	ath-miR169h	A02	+	22304558	22304579	21	4	0.147766	0	0	NA	NA	0.125289	FALSE
	bol-miR169h*	GGCAGUCUCCUUGGCUAUU	GGCAGUCUCCUUGGCUAUU	0	aly-miR169h*	A06	+	22657684	22657703	19	5	0.184707	0	0	NA	NA	0.0627406	FALSE
	bol-miR169j*	GGCAGUCUCCUUGGAUAUC	GGCAGUCUCCUUGGCUAUC	0	aly-miR169j*	A06	+	22658038	22658057	19	4	0.147766	0	0	NA	NA	0.125289	FALSE
	bol-miR169k*	GGCAGUCUCCUUGGCUAUC	GGCAGUCUCCUUGGCUAUC	0	aly-miR169k*	A02	+	22305045	22305064	19	4	0.147766	1	0.0380908	1.94338	3.84606	0.375481	FALSE
	bol-miR169l*	GGCAGUCUUCUUGGCUAUC	GGCAGUCUCCUUGGCUAUC	0	aly-miR169l*	A02	+	22304687	22304706	19	2	0.0738828	1	0.0380908	0.943381	1.92303	1	FALSE
	bol-miR169m	UGAGCCAAAGAUGACUUGCCG	UGAGCCAAAGAUGACUUGCCG	0	bna-miR169m	A06	-	551998	552019	21	1108	40.9311	344	13.1032	1.63086	3.09697	1.74695e-87	TRUE
miR171	bol-miR171a	UUGAGCCGUGCCAAUAUCACU	UUGAGCCGUGCCAAUAUCACG	0	bol-miR171a	A09	+	34781239	34781260	21	89	3.28778	73	2.78063	0.22929	1.17226	0.345769	FALSE
	bol-miR171b*	AGAUAUUAGUGCGGUUCAAUC	AGAUAUUAGUGCGGUUCAAUC	0	aly-miR171b*	A06	-	4089378	4089399	21	2	0.0738828	0	0	NA	NA	0.500192	FALSE
	bol-miR171c	AGAUUGAGCCGCGCCAAUAUC	UGAUUGAGCCGCGCCAAUAUC	0	mdm-miR171c	A07	-	12546273	12546294	21	48	1.77319	35	1.33318	0.39906	1.31865	0.228119	FALSE
	bol-miR171c*	AGAUAUUGGUGCGGUUCAAUC	AGAUAUUAGUGCGGUUCAAUC	1	aly-miR171c*	A08	+	20104798	20104819	21	3	0.110824	0	0	NA	NA	0.250289	FALSE
	bol-miR171e	UGAUUGAGCCGCGCCAAUAUC	UGAUUGAGCCGCGCCAAUAUC	0	bra-miR171e	A09	-	1099443	1099464	21	39	1.44071	44	1.676	-0.230649	0.852252	0.510646	FALSE
	bol-miR171e*	UAUUGGCCUGGUUCACUCAGA	UAUUGGCCUGGUUCACUCAGA	0	zma-miR171e*	A03	+	21906713	21906734	21	524	19.3573	498	18.9692	0.0168017	1.01171	0.8757	FALSE
	bol-miR171f	GGAUUGAGCCGCGCCAAUAUC	UGAUUGAGCCGCGCCAAUAUC	0	bna-miR171f	A04	-	912669	912690	21	44	1.62542	34	1.29509	0.315349	1.24431	0.365946	FALSE
miR172	bol-miR172	AGAAUCCUGAUGAUGCUGCAG	AGAAUCCUGAUGAUGCUGCAG	0	ghr-miR172	A01	-	795746	795767	21	1	0.0369414	0	0	NA	NA	1	FALSE
	bol-miR172a*	GUGGCAUCAUCAAGAUUCACA	GUGGCAUCAUCAAGAUUCACA	0	aly-miR172a*	A07	-	10771678	10771699	21	2	0.0738828	3	0.114272	-0.641582	0.64101	0.681614	FALSE
	bol-miR172b*	GCAGCACCAUUAAGAUUCACA	GCAGCACCAUUAAGAUUCACA	0	bra-miR172b*	A10	+	16831534	16831555	21	36	1.32989	38	1.44745	-0.134622	0.910909	0.727987	FALSE
	bol-miR172c	UGGAAUCUUGAUGAUGCUGCAG	GAGAAUCUUGAUGAUGCUGCAG	1	ath-miR172c	A04	-	2690065	2690087	22	1	0.0369414	0	0	NA	NA	1	FALSE
	bol-miR172c*	GCAGCGUCCUCAAGAUUCACA	GCAGCAUCAUCAAGAUUCACA	1	aly-miR172c*	A02	-	6174161	6174182	21	1	0.0369414	0	0	NA	NA	1	FALSE
	bol-miR172d	AGAAUCUUGAUGAUGCGGCAA	AGAAUCUUGAUGAUGCUGCAG	0	ath-miR172d	A10	+	11965780	11965801	21	605	22.3495	36	1.37127	4.01425	16.1588	1.32934e-129	TRUE
	bol-miR172d*	GCAGCACCAUCAAGAUUCAC	GCAGCACCAUCAAGAUUCAC	1	zma-miR172d*	A02	-	2012516	2012536	20	1	0.0369414	1	0.0380908	-0.0566194	0.961515	1	FALSE
	bol-miR172e	GGAAUCUUGAUGAUGCUGCA	GGAAUCUUGAUGAUGCUGCA	0	ath-miR172e	A03	+	11440513	11440533	20	4	0.147766	7	0.266636	-0.863974	0.549437	0.379154	FALSE
	bol-miR172f	GAAUCUUGAUGAUGCUGCAU	GAAUCUUGAUGAUGCUGCAU	1	gma-miR172f	A02	-	2012443	2012463	20	0	0	1	0.0380908	NA	NA	0.49019	FALSE
	bol-miR172g	UGAGAAUCUUGAUGAUGCUGCAU	UGAGAAUCUUGAUGAUGCUGCAU	2	mdm-miR172g	A10	+	16831607	16831630	23	1	0.0369414	1	0.0380908	-0.0566194	0.961515	1	FALSE
miR319	bol-miR319a	UUGGACUGAAGGGAGCUCCCA	UUGGACUGAAGGGAGCUCCCU	0	ath-miR319a	A03	+	25298369	25298390	21	8313	307.094	5306	202.11	0.591125	1.50642	4.47618e-123	TRUE
	bol-miR319a*	AGAGCUUCCUUGAGUCCAUUC	AGAGCUUCCUUGAGUCCAUUC	0	aly-miR319a*	A01	+	7426343	7426364	21	26	0.960476	10	0.380908	1.32189	2.49994	0.0118884	FALSE
	bol-miR319b	CUUGGAUUGAAGGGAGCUCCU	CUUGGACUGAAGGGAGCUCCU	0	vun-miR319b	A02	-	726564	726585	21	4	0.147766	6	0.228545	-0.641582	0.64101	0.541503	FALSE
	bol-miR319b*	AGAGCUUUCUUCGGUCCACUC	GGAGCUUUCUUCGGUCCACUC	1	aly-miR319b*	A04	-	8458177	8458198	21	9	0.332473	9	0.342817	-0.0566194	0.961515	1	FALSE
	bol-miR319c	UUGGACUGAAGGGAGCUCCUU	UUGGACUGAAGGGAGCUCCUU	0	ath-miR319c	A02	-	731838	731859	21	86	3.17696	89	3.39008	-0.106088	0.929104	0.650488	FALSE
	bol-miR319d*	GGAGAUUCUUUCAGUCCAGUC	GGAGAUUCUUUCAGUCCAGUC	0	aly-miR319d*	A04	+	17360586	17360607	21	4	0.147766	6	0.228545	-0.641582	0.64101	0.541503	FALSE
	bol-miR319e	UUUGGACUGAAGGGAGCUCCU	UUUGGACUGAAGGGAGCUCCU	0	vvi-miR319e	A05	+	911426	911447	21	67	2.47507	96	3.65672	-0.575493	0.671057	0.0121243	FALSE
	bol-miR319f	UUGGACUGAAAGGAGCUCCU	UUGGACUGAAGGGAGCUCCU	0	ptc-miR319f	A03	+	9868567	9868587	20	80	2.95531	77	2.93299	-0.0014778	0.998976	1	FALSE
	bol-miR319g	UGGACUGAAGGGGAGCUCCUUC	UGGACUGAAGGGAGCUCCUUC	0	gma-miR319g	A04	+	17360745	17360766	21	61	2.25343	81	3.08536	-0.465732	0.724104	0.0644753	FALSE
miR390	bol-miR390a	AAGCUCAGGAGGGAUAGCGCC	AAGCUCAGGAGGGAUAGCGCC	0	ath-miR390a	A02	-	6427683	6427704	21	87	3.2139	59	2.24736	0.503681	1.41783	0.0386309	FALSE
	bol-miR390a*	CGCUAUCCAUCCUGAGUUUC	CGCUGUCCAUCCUGAGUUUC	1	aly-miR390a*	A04	+	16501226	16501246	20	13	0.480238	8	0.304727	0.64382	1.56246	0.38525	FALSE
	bol-miR390b	GAGCUCAGGAGGGAUAGCGCC	AAGCUCAGGAGGGAUAGCGCC	0	ath-miR390b	A03	-	4957524	4957545	21	105	3.87885	66	2.51399	0.613232	1.52968	0.00726709	FALSE
miR391	bol-miR391	UUCGCAGGAGAGAUAGCGCCA	UUCGCAGGAGAGAUAGCGCCA	0	ath-miR391	A03	-	4507101	4507122	21	2	0.0738828	17	0.647544	-3.14408	0.113119	0.000322444	TRUE
	bol-miR391*	ACGGUAUCUCUCCUACGUAGC	ACGGUAUCUCUCCUACGUAGC	0	aly-miR391*	A09	-	35634204	35634225	21	0	0	12	0.45709	NA	NA	0.000192474	TRUE
miR393	bol-miR393a	UCCAAAGGGAUCGCAUUGAUCU	UCCAAAGGGAUCGCAUUGAUCC	0	ath-miR393a	A04	-	2538018	2538040	22	12	0.443297	18	0.685635	-0.641582	0.64101	0.274284	FALSE
	bol-miR393b	UCCAAAGGGAUCGCAUUGAUCC	UCCAAAGGGAUCGCAUUGAUCC	0	ath-MIR393b	A07	+	11985364	11985386	22	7	0.25859	7	0.266636	-0.0566194	0.961515	1	FALSE
miR394	bol-miR394a	UUGGCAUUCUGUCCACCUCC	UUGGCAUUCUGUCCACCUCC	0	ath-miR394a	A06	+	8184924	8184944	20	102	3.76802	55	2.095	0.834446	1.78317	0.000555134	TRUE
	bol-miR394c	UUGGCAUUCUGUCCACCUCCAU	UUGGCAUUCUGUCCACCUCCUU	1	vvi-miR394c	A07	-	9184962	9184984	22	92	3.39861	58	2.20927	0.608962	1.52516	0.0113378	FALSE
miR395	bol-miR395a	AUGAAGUGUUUGGGGGAACUU	CUGAAGUGUUUGGGGGAACUC	0	ath-miR395a	A07	-	7666182	7666203	21	62	2.29037	3	0.114272	4.31261	19.8713	4.29624e-15	TRUE
	bol-miR395b	CUGAAGUGUUUGGGGGGACUC	CUGAAGUGUUUGGGGGGACUC	0	ath-miR395b	A07	+	7673055	7673076	21	1070	39.5273	178	6.78017	2.53104	5.77989	3.61336e-148	TRUE
	bol-miR395c	CUGAAGUGUUUGGGGGGACUU	CUGAAGUGUUUGGGGGGACUC	0	ath-miR395c	A08	+	17800063	17800084	21	1025	37.8649	151	5.75172	2.70638	6.52684	9.1327e-153	TRUE
miR396	bol-miR396b	UUCCACAGCUUUCUUGAACUGU	UUCCACAGCUUUCUUGAACUUU	0	ath-miR396b	A08	-	8311805	8311827	22	0	0	1	0.0380908	NA	NA	0.49019	FALSE
	bol-miR396g	UCCCACAGCUUUAUUGAACUG	UCCCACAGCUUUAUUGAACCG	1	zma-miR396g	A09	+	4036197	4036218	21	6	0.221648	9	0.342817	-0.641582	0.64101	0.446761	FALSE
miR397	bol-miR397a	UCAUUGAGUGCAGCGUUGAUGU	UCAUUGAGUGCAGCGUUGAUGU	0	bna-miR397a	A10	+	10579036	10579058	22	688	25.4157	1106	42.1285	-0.74149	0.598121	7.33727e-27	TRUE
miR398	bol-miR398a*	GGAGUGUCAUGAGAACACGGA	GGAGUGUCAUGAGAACACGGAA	0	bol-miR398a*	A02	-	20163152	20163173	22	1	0.0369414	4	0.152363	-2.05662	0.240379	0.209916	FALSE
	bol-miR398b	UGUGUUCUCAGGUCGCCCCUG	UGUGUUCUCAGGUCACCCCUG	0	ath-miR398b	A03	+	2736215	2736236	21	29	1.0713	112	4.26617	-2.00599	0.248964	1.40247e-13	TRUE
	bol-miR398b*	GGGUUGAUAUGAGGACACAUG	GGGUCGAUAUGAGAACACAUG	2	aly-miR398b*	A10	-	13711106	13711127	21	150	5.54121	358	13.6365	-1.31162	0.402869	1.36188e-22	TRUE
	bol-miR398c*	GGGUCGACAUGAGAACAUAUG	GGGUCGACAUGAGAACACAUG	1	aly-miR398c*	A03	+	2736140	2736161	21	35	1.29295	30	1.14272	0.165773	1.12177	0.710258	FALSE
miR399	bol-miR399c*	GGGCAUCUUUCUAUUGGCAGG	GGGCAUCUUUCUAUUGGCACG	1	aly-miR399c*	A09	+	2964253	2964274	21	0	0	2	0.0761817	NA	NA	0.240286	FALSE
	bol-miR399d	UGCCAAAGGAAAUUUGCCCCG	UGCCAAAGGAGAUUUGCCCCG	0	ath-miR399d	A03	-	8003065	8003086	21	0	0	1	0.0380908	NA	NA	0.49019	FALSE
	bol-miR399e*	GGGCUUCUCUUUCUUGGCAGG	GGGCUUCUCUCUAUUGGCAGG	2	zma-miR399e*	A09	+	7497966	7497987	21	1	0.0369414	0	0	NA	NA	1	FALSE
miR400	bol-miR400	UAUGAGAGUAUUAUAAGUCAC	UAUGAGAGUAUUAUAAGUCAC	0	ath-miR400	A09	-	20013500	20013521	21	16	0.591062	69	2.62827	-2.16514	0.22296	1.27002e-09	TRUE
miR403	bol-miR403*	UGUUUUGUGCGUGACUCUAAUU	UGUUUUGUGCGUGAAUCUAAUU	1	aly-miR403*	A05	-	266489	266511	22	40	1.47766	57	2.17118	-0.567581	0.674747	0.0670119	FALSE
miR408	bol-miR408	UGCACUGCCUCUUCCCUGGCUG	UGCACUGCCUCUUCCCUGGCUC	1	smo-miR408	A05	-	364809	364831	22	3	0.110824	7	0.266636	-1.27901	0.412078	0.218184	FALSE
	bol-miR408*	CAGGGAACAAGCAGAGCAUGG	CAGGGAACAAGCAGAGCAUGG	0	aly-miR408*	A05	-	364879	364900	21	24	0.886593	8	0.304727	1.52834	2.88454	0.00734119	FALSE
	bol-miR408a*	ACAGGGAACAUGCAGAGCAUG	ACAGGGAACAAGCAGAGCAUG	2	gma-miR408a-5p	A05	-	364880	364901	21	1079	39.8598	391	14.8935	1.40783	2.65339	5.64262e-69	TRUE
miR472	bol-miR472	UCUUUCCUACUCCUCCCAUACC	UUUUGCCUACUCCUCCCAUACC	2	ath-miR472	A08	+	19943456	19943478	22	16	0.591062	19	0.723726	-0.304547	0.809696	0.613119	FALSE
	bol-miR472a	UCUUUCCUACUCCUCCCAUUCC	UUUUUCCUACUCCACCCAUUCC	2	ptc-miR472a	A08	-	19949971	19949993	22	1	0.0369414	0	0	NA	NA	1	FALSE
	bol-miR472b	UUUUCCCAACUCCACCCAUCCC	UUUUCCCAACUCCACCCAUUCC	1	ptc-miR472b	A08	-	4960435	4960457	22	1	0.0369414	0	0	NA	NA	1	FALSE
miR824	bol-miR824	UAGACCAUUUGUGAGAAGGGA	UAGACCAUUUGUGAGAAGGGA	0	bol-miR824	A03	+	25606861	25606882	21	724	26.7456	706	26.8921	-0.0202978	0.986029	0.791467	FALSE
	bol-miR824*	CCUUCUCAUCGAUGGUCUAGA	CCUUCUCAUCGAUGGUCUAGA	0	aly-miR824*	A01	+	7811384	7811405	21	80	2.95531	109	4.1519	-0.502876	0.705699	0.0196952	FALSE
miR827	bol-miR827*	UUUGUUGAUUGACAUCUAUAC	UUUGUUGAUUGACAUCUAUGC	1	aly-miR827*	A09	-	29434354	29434375	21	2	0.0738828	65	2.4759	-5.07899	0.0295851	6.0525e-18	TRUE
miR829	bol-miR829.1	AGCUCUGAUACCAAAUGAUGGAAU	UGCUCUGAUACCAAAUGAUGGAAC	0	ath-miR829.1	A01	+	17567581	17567605	24	2	0.0738828	7	0.266636	-1.86397	0.274718	0.103019	FALSE
miR837	bol-miR837-3p	AAACGAACAAAAAACUGAUGG	AAACGAACAAAAAACUGAUUG	1	ath-miR837-3p	A01	+	21543724	21543745	21	0	0	1	0.0380908	NA	NA	0.49019	FALSE
miR845	bol-miR845a	CGGCUCUGAUACCAAUUGAUG	CGGCUCUGAUACCAAUUGAUG	0	ath-miR845a	A01	+	11074932	11074953	21	0	0	1	0.0380908	NA	NA	0.49019	FALSE
	bol-miR845b	UCGCUCUGAUACCAAAUGAUG	UUGCUCUGAUACCAAAUGAUG	1	aly-miR845b	A02	-	12418561	12418582	21	1	0.0369414	0	0	NA	NA	1	FALSE
miR858	bol-miR858	UUUCGUUGUCUGUUCGACCUU	UUUCGUUGUCUGUUCGACCUU	0	ath-miR858	A07	-	16216196	16216217	21	8	0.295531	3	0.114272	1.35842	2.56404	0.227555	FALSE
	bol-miR858*	GGUCGAGCAGACAACGAAGAU	GGUCGAACAGACAACGAAGAU	1	aly-miR858*	A02	-	12089472	12089493	21	6	0.221648	13	0.495181	-1.1721	0.443776	0.109468	FALSE
miR906	bol-miR906-5p	CGGUUGGUGGGCGUGAUCAGC	CGGUUGGCGGGCGUGAGCAGC	2	cre-miR906-5p	A06	+	21807440	21807461	21	0	0	1	0.0380908	NA	NA	0.49019	FALSE
miR1511	bol-miR1511	AACCAGGCUCUGAUACCAUG	AACCUGGCUCUGAUACCAUG	1	gma-miR1511	A09	+	6912422	6912442	20	4	0.147766	1	0.0380908	1.94338	3.84606	0.375481	FALSE
miR1513	bol-miR1513c	UAUGAGAGAAAGCCAUGAC	UAUGAGAAAAAGACAUGAC	2	gma-miR1513c	A07	+	17391151	17391170	19	1	0.0369414	1	0.0380908	-0.0566194	0.961515	1	FALSE
miR1885	bol-miR1885	CAUCAAUGAAAGGUAUGAUUCC	CAUCAAUGAAAGGUAUGAUUCC	0	bra-miR1885a	A06	+	25285094	25285116	22	3	0.110824	1	0.0380908	1.52834	2.88454	0.625289	FALSE
miR2111	bol-miR2111a	UAAUCUGCAUCCUGAGGUUUA	UAAUCUGCAUCCUGAGGUUUA	0	ath-miR2111a	A02	+	1603797	1603818	21	1	0.0369414	0	0	NA	NA	1	FALSE
miR2285	bol-miR2285g*	AAAUGCUUGAGUCAUGUUGUU	AAAAGCUUGGUCAUGUUGUU	2	bta-miR2285g*	A05	-	4825817	4825837	20	1	0.0369414	0	0	NA	NA	1	FALSE
miR2867	bol-miR2867-3p	CCAGGACGUGUGGGAUGGCA	CAAGGACGUGUGGGAUGGCC	2	osa-miR2867-3p	A06	-	11030587	11030607	20	0	0	1	0.0380908	NA	NA	0.49019	FALSE
miR2911	bol-miR2911	GGCCGGGGGACGGGCUGGGA	GGCCGGGGGACGGACUGGGA	0	nta-miR2911	A06	-	20182435	20182455	20	1680	62.0615	1462	55.6888	0.143899	1.10489	0.0053687	FALSE
miR3440	bol-miR3440b-3p	UGGAUUGGUCAAGGGAAGCGU	UGGAUUGGUCAAGGGAAGCGA	0	ath-miR3440b-3p	A07	-	16732802	16732823	21	0	0	1	0.0380908	NA	NA	0.49019	FALSE
miR3711	bol-miR3711	UGGCGCUAGAAGGAGGGCCU	UGGCGCUAGAAGGAGGGGCU	1	pab-miR3711	A07	-	5301900	5301920	20	0	0	1	0.0380908	NA	NA	0.49019	FALSE
miR5054	bol--miR5054	UCCCCACGGUCGGCGCCA	UCCCCACAGUCGGCGCCA	1	bdi-miR5054	A08	-	7064045	7064063	18	26	0.960476	43	1.63791	-0.782444	0.581381	0.0299832	FALSE
miR5083	bol--miR5083	AGACUACAAUUAUCUGAUCA	AGACUACAAUUAUCUGAUCA	0	osa-miR5083	A05	-	9070697	9070717	20	11	0.406355	18	0.685635	-0.767113	0.587592	0.194087	FALSE
miR5139	bol-miR5139	AAACCUGGCUCUGAUACCA	AAACCUGGCUCUGAUACCA	0	rgl-miR5139	A08	-	8567314	8567333	19	2	0.0738828	2	0.0761817	-0.0566194	0.961515	1	FALSE
miR5141	bol--miR5141	AGACCCGACGCGACUGACAGAUAA	AGACCCGACGCGACUGACAGAUAA	0	rgl-miR5141	A05	-	8820621	8820645	24	0	0	1	0.0380908	NA	NA	0.49019	FALSE
miR5161	bol-miR5161	UCUGGAUCAGAGGGAGUAUA	UCGGGAACAGAGGGAGUAUA	2	osa-miR5161	A09	-	5651176	5651196	20	2	0.0738828	0	0	NA	NA	0.500192	FALSE
miR5205	bol-miR5205b	CUUAUAAUUAGGGACGGAGGGAGU	CUUAUAAUUAGGAAUGGAGGGAGU	2	mtr-miR5205b	A03	+	25212247	25212271	24	1	0.0369414	0	0	NA	NA	1	FALSE
miR5256	bol-miR5256	UAAUGGAUUAUGUAAGAUUAA	UAAUGGAUUAUGUGAGAUUAA	1	mtr-miR5256	A05	+	1037644	1037665	21	1	0.0369414	0	0	NA	NA	1	FALSE
a count was normalized as transcripts per million (TPM).

## Sheet: Sheet1
Family
miR1511
miR1513
miR156
miR157
miR159
miR160
miR161
miR162
miR164
miR165
miR166
miR167
miR168
miR169
miR171
miR172
miR1885
miR2111
miR2285
miR2867
miR2911
miR319
miR3440
miR3711
miR390
miR391
miR393
miR394
miR395
miR396
miR397
miR398
miR399
miR400
miR403
miR408
miR472
miR5054
miR5083
miR5139
miR5141
miR5161
miR5205
miR5256
miR824
miR827
miR829
miR837
miR845
miR858
miR906
