# Supplementary material for: Comparative miRNAs analysis of Two contrasting broccoli inbred lines with divergent head-forming capacity under temperature stress
Source: BMC Genomics. 2015 Dec 1;16:1026. doi: 10.1186/s12864-015-2201-1 (PMC4667509; doi:10.1186/s12864-015-2201-1)
Supplement: Additional file 2: — Sequences of differentially expressed novel miRNAs between HT and HS lines. (XLSX 28 kb) [file 12864_2015_2201_MOESM2_ESM.xlsx]

## Sheet: Table_S2
Additional file 2. Target genes of differentially expressed known miRNAs between HT and HS lines.
Family	Family	Arabidopsis AGI	Arabidopsis gene name	Arabidopsis description
miR156/miR157	SBP (TF)	AT1G69170		Squamosa promoter-binding protein-like transcription factor family protein
	SBP (TF)	AT5G43270	SPL2	member of the SPL (squamosa-promoter binding protein-like) gene family; In conjunction with SPL10 and SPL11, SPL2 redundantly controls proper development of lateral organs in association with shoot maturation in the reproductive phase.
	SBP (TF)	AT2G33810	SPL3	Encodes a member of the SPL (squamosa-promoter binding protein-like)gene family, a novel gene family encoding DNA binding proteins and putative transcription factors. Contains the SBP-box, which encodes the SBP-domain, required and sufficient for interaction with DNA. It binds DNA, may directly regulate AP1, and is involved in regulation of flowering and vegetative phase change. Its temporal expr…
	SBP (TF)	AT2G42200	SPL9	Encodes a putative transcriptional regulator that is involved in the vegetative to reproductive phase transition. Expression is regulated by MIR156b. SPL activity nonautonomously inhibits initiation of new leaves at the shoot apical meristem.
	SBP (TF)	AT1G27370	SPL10	In conjunction with SPL11 and SPL2, SPL10 redundantly controls proper development of lateral organs in association with shoot maturation in the reproductive phase. SPL10 also controls lamina shape during vegetative development.
	SBP (TF)	AT5G50570	SPL13	Squamosa promoter-binding protein-like (SBP domain) transcription factor family protein
	SBP (TF)	AT3G57920	SPL15	Encodes a putative transcriptional regulator that is involved in the vegetative to reproductive phase transition. Expression is regulated by MIR156b.
	AAAP	AT1G58360	AAP1	Encodes AAP1 (amino acid permease 1), a neutral amino acid transporter expressed in seeds. Functions in amino acid uptake into embryos.
	AAAP	AT5G63850	AAP4	Amino acid transporter whose expression is downregulated by dehydration.
	CBS	AT1G80090	CBSX4	Cystathionine beta-synthase (CBS) family protein; CONTAINS InterPro DOMAIN/s: Cystathionine beta-synthase, core (InterPro:IPR000644); BEST Arabidopsis thaliana protein match is: Cystathionine beta-synthase (CBS) protein (TAIR:AT1G15330.1); Has 517 Blast hits to 517 proteins in 144 species: Archae - 0; Bacteria - 47; Metazoa - 83; Fungi - 146; Plants - 195; Viruses - 0; Other Eukaryotes - 46 (sour…
	Chaperone DnaJ	AT1G80920	TOC12/J8	A nuclear encoded soluble protein found in the chloroplast stroma.
	GT48	AT3G07160	GSL10	Encodes GSL10, a member of the Glucan Synthase-Like (GSL) family believed to be involved in the synthesis of the cell wall component callose. GSL10 is required for male gametophyte development and plant growth. Has a role in entry of microspores into mitosis. GSL10 mutation leads to perturbation of microspore division symmetry, irregular callose deposition and failure of generative cell engulfmen…
	MSH2	AT3G18524	MSH2	Encodes a DNA mismatch repair homolog of human MutS gene, MSH6. MSH2 is involved in maintaining genome stability and repressing recombination of mismatched heteroduplexes.There are four MutS genes in Arabidopsis, MSH2, MSH3, MSH6, and MSH7, which all act as heterodimers and bind to 51-mer duplexes. MSH2 has different binding specificity to different mismatches in combination with MSH3, MSH6, or M…
	RRM	AT5G64200	SC35	encodes an SC35-like splicing factor of 35 kD localized to the nuclear specks.
	PPR	AT4G19191		Tetratricopeptide repeat (TPR)-like superfamily protein
miR165/miR166	Actin depolymerisation factor	AT4G25590	ADF7	actin depolymerizing factor 7 (ADF7)
	THO complex	AT5G42920	ATTHO5	Encodes a component of the putative Arabidopsis THO/TREX complex: THO1 or HPR1 (At5g09860), THO2 (At1g24706), THO3 or TEX1 (At5g56130), THO5 (At5g42920, At1g45233), THO6 (At2g19430), and THO7 (At5g16790, At3g02950). THO/TREX complexes in animals have been implicated in the transport of mRNA precursors. Mutants of THO3/TEX1, THO1, THO6 accumulate reduced amount of small interfering (si)RNA, sugges…
	Ascorbate peroxidase	AT1G07890	APX1	Encodes a cytosolic ascorbate peroxidase APX1. Ascorbate peroxidases are enzymes that scavenge hydrogen peroxide in plant cells. Eight types of APX have been described for Arabidopsis: three cytosolic (APX1, APX2, APX6), two chloroplastic types (stromal sAPX, thylakoid tAPX), and three microsomal (APX3, APX4, APX5) isoforms. At least part of the induction of heat shock proteins during light stres…
	Glycine-rich	AT2G41260	ATM17	Late-embryogenesis-abundant gene. Involved in the acquisition of desiccation tolerance during late phase of embryogenesis.
	Glycine-rich	AT2G41280	ATM10	Encodes a hydrophilic protein similar to Late Embryogenesis Activated (LEA) proteins expressed during embryogenesis, which are thought to be involved in the acquisition of dessication tolerance.
	Disease resistance	AT5G46470	RPS6	Encodes RPS6 (RESISTANT TO P. SYRINGAE 6), a member of the TIR-NBS-LRR class resistance protein.
	Root cap	AT5G60530		late embryogenesis abundant protein-related / LEA protein-related
	Protein of unknown function DUF827	AT1G45545		Plant protein of unknown function (DUF827)
miR169	NF-YA (TF)	AT5G12840	NF-YA1	Encodes a subunit of CCAAT-binding complex, binds to CCAAT box motif present in some plant promoter sequences. One of three members of this class (HAP2A, HAP2B, HAP2C), it is expressed in vegetative and reproductive tissues.
	NF-YA (TF)	AT3G20910	NF-YA9	"nuclear factor Y, subunit A9" (NF-YA9); FUNCTIONS IN: sequence-specific DNA binding transcription factor activity, specific transcriptional repressor activity
	GATA (TF)	AT3G51080	GATA6	Encodes a member of the GATA factor family of zinc finger transcription factors.
	Small GTPase superfamily, Rab type	AT2G44610	RAB6A	Encodes a GTP-binding protein with similarity to yeast YPT6 . RAB6 can complement the yeast YTP mutant.
	Glutathione S-transferases	AT2G29450	GSTU5	Encodes a member of the TAU glutathione S-transferase gene family. Gene expression is induced by exposure to auxin, pathogen and herbicides. Naming convention according to Wagner et al. (2002)
	Translocation protein Sec62	AT3G20920		translocation protein-related
	Xanthine/uracil/vitamin C permease	AT4G38050		Xanthine/uracil permease family protein
	Nickel/cobalt transporter, high-affinity	AT4G35080		high-affinity nickel-transport family protein
	Glucose/ribitol dehydrogenase	AT5G15940		NAD(P)-binding Rossmann-fold superfamily protein
	UAA transporter	AT5G55950		Nucleotide/sugar transporter family protein
	Transaldolase	AT5G13420		Aldolase-type TIM barrel family protein
	Protein kinase-like	AT5G50330		Protein kinase superfamily protein
miR172	AP2 (TF)	AT4G36920	AP2	Encodes a floral homeotic gene, a member of the AP2/EREBP (ethylene responsive element binding protein) class of transcription factors and is involved in the specification of floral organ identity, establishment of floral meristem identity, suppression of floral meristem indeterminancy, and development of the ovule and seed coat. AP2 also has a role in controlling seed mass. Dominant negative all…
	AP2 (TF)	AT2G28550	TOE1	related to AP2.7 (RAP2.7)
	AP2 (TF)	AT5G60120	TOE2	target of early activation tagged (EAT) 2 (TOE2)
	AP2 (TF)	AT3G54990	SMZ	Encodes a AP2 domain transcription factor that can repress flowering. SMZ and its paralogous gene, SNARCHZAPFEN (SNZ), share a signature with partial complementarity to the miR172 microRNA, whose precursor is induced upon flowering.
	C2H2 (TF)	AT1G72050	TFIIIA	Encodes a transcriptional factor TFIIIA required for transcription of 5S rRNA gene. 5S rRNA is the smallest constituent of the ribosome. Work on one of the gene models AT1G72050.2 showed that it encodes a protein with nine Cys(2)-His(2)-type zinc fingers, a characteristic feature of TFIIIA proteins. AT1G72050.2 also contains a 23 amino acid spacer between fingers 1 and 2, a 66 amino acid spacer b…
	STAS	AT1G22150	SULTR1;3	sulfate transporter Sultr1;3
	ATPase, AAA-type, core	AT2G39730	RCA	Rubisco activase, a nuclear-encoded chloroplast protein that consists of two isoforms arising from alternative splicing in most plants. Required for the light activation of rubisco. Involved in jasmonate-induced leaf senescence.
	VAC14	AT2G01690		ARM repeat superfamily protein
	TIR	AT5G38344		Toll-Interleukin-Resistance (TIR) domain family protein
miR391	PC-Esterase	AT4G25360	TBL18	Encodes a member of the TBL (TRICHOME BIREFRINGENCE-LIKE) gene family containing a plant-specific DUF231 (domain of unknown function) domain. TBL gene family has 46 members, two of which (TBR/AT5G06700 and TBL3/AT5G01360) have been shown to be involved in the synthesis and deposition of secondary wall cellulose, presumably by influencing the esterification state of pectic polymers. A nomenclature…
	dTDP-4-dehydrorhamnose reductase	AT3G14790	RHM3	rhamnose biosynthesis 3 (RHM3)
	ATPase, P-type	AT4G29900	ACA10	one of the type IIB calcium pump isoforms. encodes an autoinhibited Ca(2+)-ATPase that contains an N-terminal calmodulin binding autoinhibitory domain.
	Histone-lysine methyltransferase family, Suvar3-9 subfamily.	AT2G22740	SDG23	Encodes a SU(VAR)3-9 homolog, a methyltransferase involved in histone methylation. The protein was shown to bind to methylated cytosines of CG, CNG and CNN motifs but has a preference for the latter two. This is a member of a subfamily of SET proteins that shares a conserved SRA domain.
	FAD binding	AT1G11770		FAD-binding Berberine family protein; FUNCTIONS IN: electron carrier activity, oxidoreductase activity, FAD binding, catalytic activity
	Protein of unknown function DUF1639	AT1G25370		Protein of unknown function (DUF1639)
	Pentatricopeptide repeat	AT4G01400
miR395	Sulfate adenylyltransferase	AT3G22890	APS1	encodes ATP sulfurylase, the first enzyme in the sulfate assimilation pathway of Arabidopsis. It may also participate in selenium metabolism.
	Sulfate adenylyltransferase	AT5G43780	APS4	sulfate adenylyltransferase, ATP sulfurylase
	Sulfate permease	AT5G10180	SULTR2;1	Encodes a low-affinity sulfate transporter expressed in the root cap and central cylinder, where it is induced by sulfur starvation. Expression in the shoot vascular system is not induced by sulfur starvation.
	Glucose/ribitol dehydrogenase	AT1G52340	ABA2	Encodes a cytosolic short-chain dehydrogenase/reductase involved in the conversion of xanthoxin to ABA-aldehyde during ABA biosynthesis. Mutants are insensitive to sucrose and glucose.
	Allene oxide cyclase	AT3G25770	AOC2	Encodes allene oxide cyclase. One of four genes in Arabidopsis that encode this enzyme, which catalyzes an essential step in jasmonic acid biosynthesis. Gene expression is induced during senescence, a process that involves jasmonic acid signalling pathway.
	GRIP	AT3G61570	GC3	This gene is predicted to encode a protein that functions as a Golgi apparatus structural component known as a golgin in mammals and yeast. A fluorescently-tagged version of GC3 co-localizes with Golgi markers, and this localization appears to be replicated using the C-terminal (161 aa) portion of the protein.
	Plant-specific FAD-dependent oxidoreductase	AT5G56490	GULLO4	D-arabinono-1,4-lactone oxidase family protein
	Ribonucleoprotein LSM	AT1G03330		Small nuclear ribonucleoprotein family protein
	Pentatricopeptide repeat	AT1G28020		Tetratricopeptide repeat (TPR)-like superfamily protein
	NA	AT2G28780		unknown protein
miR398	Snf7	AT2G19830	SNF7.2	SNF7.2; INVOLVED IN: vesicle-mediated transport;
	Ribosomal protein L31e	AT5G56710		Ribosomal protein L31e family protein
	Ribosomal protein L44	AT4G14320		Zinc-binding ribosomal protein family protein
	NA	AT1G22790		unknown protein
miR400	Pentatricopeptide repeat	AT1G62720	NG1	Encodes a PPR protein gene that localizes to the mitochondrion and is required for seed germination.
	Pentatricopeptide repeat	AT5G39710	EMB2745	EMBRYO DEFECTIVE 2745 (EMB2745)
	Pentatricopeptide repeat	AT1G64580		Pentatricopeptide repeat (PPR) superfamily protein
	Pentatricopeptide repeat	AT3G16710		Pentatricopeptide repeat (PPR) superfamily protein
	Pentatricopeptide repeat	AT1G62910		Pentatricopeptide repeat (PPR) superfamily protein
	Pentatricopeptide repeat	AT5G16640		Pentatricopeptide repeat (PPR) superfamily protein
	Pentatricopeptide repeat	AT1G62680		Pentatricopeptide repeat (PPR) superfamily protein
	Pentatricopeptide repeat	AT1G12775		Pentatricopeptide repeat (PPR) superfamily protein
	Pentatricopeptide repeat	AT4G17915		pseudogene of pentatricopeptide (PPR) repeat-containing/C3HC4-type RING finger containing protein
	Pentatricopeptide repeat	AT1G12300		Tetratricopeptide repeat (TPR)-like superfamily protein
	Pentatricopeptide repeat	AT2G30780		Tetratricopeptide repeat (TPR)-like superfamily protein
	Pentatricopeptide repeat	AT5G24830		Tetratricopeptide repeat (TPR)-like superfamily protein
	BAH, TFIIS	AT3G48050	SUO	Encodes a large protein with N-terminal bromo-adjacent homology (BAH) and transcription elongation factor S-II (TFS2N) domains and two C-terminal GW (glycine and tryptophan) repeats. It is nuclear and colocalizes with the processing-body component DCP1 in the cytoplasm. SOU is a component of the miRNA pathway and is involved in translational repression.
	DEAD/DEAH box helicase	AT1G12770	EMB1586	Encodes a DEAD-box RNA helicase that localizes to mitochondria and is essential for regulating cell-to-cell transport via plasmodesmata.
	GAR1	AT3G03920		H/ACA ribonucleoprotein complex, subunit Gar1/Naf1 protein
miR408	Carbonic anhydrase	AT4G33580	BCA5	beta carbonic anhydrase 5 (BCA5); FUNCTIONS IN: carbonate dehydratase activity, zinc ion binding
	E3 Ubiquitin ligase	AT1G63900	DAL1	E3 Ubiquitin ligase family protein
	Zinc finger, RING/FYVE/PHD-type	AT4G33565		RING/U-box superfamily protein
	Telomerase	AT5G16850	TERT	Encodes the catalytic subunit of telomerase reverse transcriptase. Involved in telomere homeostasis. Homozygous double mutants with ATR show gross morphological defects over a period of generations. TERT shows Class II telomerase activity in vitro, indicating that it can initiate de novo telomerase synthesis on non-telomeric DNA, often using a preferred position within the telomerase-bound RNA.
	DNA repair metallo-beta-lactamase	AT1G27410		DNA repair metallo-beta-lactamase family protein
	Exostosin	AT5G37000		Exostosin family protein
	Protein of unknown function DUF679	AT4G28485	DMP7	DUF679 domain membrane protein 7 (DMP7)
	Domain of unknown function DUF239	AT1G70550		Protein of Unknown Function (DUF239)
miR827	MADS (TF)	AT1G31630	AGL86	AGAMOUS-like 86 (AGL86); FUNCTIONS IN: DNA binding, sequence-specific DNA binding transcription factor activity
	Catalase	AT4G35090	CAT2	Encodes a peroxisomal catalase, highly expressed in bolts and leaves. mRNA expression patterns show circadian regulation with mRNA levels being high in the subjective early morning.
	Bromodomain	AT1G32750	HAF01	This gene is predicted to encode a histone acetyltransferase. Five lines with RNAi constructs directed against HAF1 grow normally and can produce root calli, but have defects in agrobacterium-mediated transformation.
	Plant-specific Rop nucleotide exchanger	AT3G55660	ROPGEF6	Encodes a member of KPP-like gene family, homolog of KPP (kinase partner protein) gene in tomato. Also a member of the RopGEF (guanine nucleotide exchange factor) family, containing the novel PRONE domain (plant-specific Rop nucleotide exchanger), which is exclusively active towards members of the Rop subfamily.
	serine/threonine protein kinase	AT5G11850		Protein kinase superfamily protein; FUNCTIONS IN: protein serine/threonine/tyrosine kinase activity
	Proteinase inhibitor I25, cystatin, conserved region	AT5G56920		Cystatin/monellin superfamily protein
	Calcium-binding EGF	AT1G16260		Wall-associated kinase family protein
	Calcium-binding EGF	AT1G19390		Wall-associated kinase family protein
	Prolamin-like	AT5G48210

## Sheet: Sheet1
AT1G03330
AT1G07890
AT1G11770
AT1G12300
AT1G12770
AT1G12775
AT1G16260
AT1G19390
AT1G22150
AT1G22790
AT1G25370
AT1G27370
AT1G27410
AT1G28020
AT1G31630
AT1G32750
AT1G45545
AT1G52340
AT1G58360
AT1G62680
AT1G62720
AT1G62910
AT1G63900
AT1G64580
AT1G69170
AT1G70550
AT1G72050
AT1G80090
AT1G80920
AT2G01690
AT2G19830
AT2G22740
AT2G28550
AT2G28780
AT2G29450
AT2G30780
AT2G33810
AT2G39730
AT2G41260
AT2G41280
AT2G42200
AT2G44610
AT3G03920
AT3G07160
AT3G14790
AT3G16710
AT3G18524
AT3G20910
AT3G20920
AT3G22890
AT3G25770
AT3G48050
AT3G51080
AT3G54990
AT3G55660
AT3G57920
AT3G61570
AT4G01400
AT4G14320
AT4G17915
AT4G19191
AT4G25360
AT4G25590
AT4G28485
AT4G29900
AT4G33565
AT4G33580
AT4G35080
AT4G35090
AT4G36920
AT4G38050
AT5G10180
AT5G11850
AT5G12840
AT5G13420
AT5G15940
AT5G16640
AT5G16850
AT5G24830
AT5G37000
AT5G38344
AT5G39710
AT5G42920
AT5G43270
AT5G43780
AT5G46470
AT5G48210
AT5G50330
AT5G50570
AT5G55950
AT5G56490
AT5G56710
AT5G56920
AT5G60120
AT5G60530
AT5G63850
AT5G64200
