# Supplementary material for: Comparative miRNAs analysis of Two contrasting broccoli inbred lines with divergent head-forming capacity under temperature stress
Source: BMC Genomics. 2015 Dec 1;16:1026. doi: 10.1186/s12864-015-2201-1 (PMC4667509; doi:10.1186/s12864-015-2201-1)
Supplement: Additional file 3: — Target genes of differentially expressed known miRNAs between HT and HS lines. (XLSX 24 kb) [file 12864_2015_2201_MOESM3_ESM.xlsx]

## Sheet: Table_S3
Additional file 3. Sequences of differentially expressed novel miRNAs between HT and HS lines.
miRNA	Our miRNA sequence (5'->3')	HT counta	HS counta	Fold change (HT/HS)	miRNA*	p-value	Signature (p < 0.001)	Length (nt)	dG	Location	Precursor seq
Up
bol-novel-01	AGGAGUUAGGAUGAAGAAGCUAUC	123.42	25.33	4.62	N	0	TRUE	24	-28.7	A02: +: 23038482-23038585	taaatctcatAGGAGTTAGGATGAAGAAGCTATCctactttcaaatcaggtgatccagttttcctgtttgggaatatgacagcttttttgtcattctaatcaaa
									-30.5	A02: +: 23037033-23037136	taaatctcatAGGAGTTAGGATGAAGAAGCTATCctactttcaaatcaggtgatccagttttcctgtttgggaatatgacagcttctttgtcattctattaaaa
									-28.7	A02: +: 23037781-23037884	taaatctcgtAGGAGTTAGGATGAAGAAGCTATCctactttcaaatcaggtgatccagttttcctgtttgggaatatgacagcttttttgtcattctaatcaaa
									-28.7	A02: +: 23037956-23038059	taaatctcgtAGGAGTTAGGATGAAGAAGCTATCctactttcaaatcaggtgatccagttttcctgtttgggaatatgacagcttttttgtcattctaatcaaa
									-34.1	A02: +: 23038131-23038234	taaatctcgtAGGAGTTAGGATGAAGAAGCTATCtcactttcaaatcaggtgatcccagttttcctgtttgggaatatgatagcttctttgtcattctaatcaa
									-35.4	A02: +: 23038307-23038410	taaatctcgtAGGAGTTAGGATGAAGAAGCTATCctactttcaaatcaggtgatccagttttcctgtttgggaatatgatagcttctttgtcattctaatcaaa
									-35.4	A02: +: 23038482-23038585	taaatctcatAGGAGTTAGGATGAAGAAGCTATCctactttcaaatcaggtgatccagttttcctgtttgggaatatgatagcttctttgtcattctaatcaaa
									-31.3	A02: +: 23038657-23038760	taaatctcatAGGAGTTAGGATGAAGAAGCTATCctactttcaaatcaggtgatccagttttcctgtttgggaatatgacagcttctttgtcattctaatcaaa
									-31.3	A02: +: 23038832-23038935	taaatctcgtAGGAGTTAGGATGAAGAAGCTATCctactttcaaatcaggtgatccagttttcctgtttgggaatatgacagcttctttgtcattctaatcaaa
									-31.3	A02: +: 23039007-23039110	taaatctcgtAGGAGTTAGGATGAAGAAGCTATCctactttcaaatcaggtgatccagttttcctgtttgggaatatgacagcttctttgtcattctaatcaaa
									-31.3	A02: +: 23039182-23039285	taaatctcgtAGGAGTTAGGATGAAGAAGCTATCctactttcaaatcaggtgatccagttttcctgtttgggaatatgacagcttctttgtcattctaatcaaa
									-31.3	A02: +: 23039357-23039460	taaatctcgtAGGAGTTAGGATGAAGAAGCTATCctactttcaaatcaggtgatccagttttcctgtttgggaatatgacagcttctttgtcattctaatcaaa
									-31.3	A02: +: 23039532-23039635	taaatctcgtAGGAGTTAGGATGAAGAAGCTATCctactttcaaatcaggtgatccagttttcctgtttgggaatatgacagcttctttgtcattctaatcaaa
									-31.3	A02: +: 23039707-23039810	taaatctcgtAGGAGTTAGGATGAAGAAGCTATCctactttcaaatcaggtgatccagttttcctgtttgggaatatgacagcttctttgtcattctaatcaaa
									-31.3	A02: +: 23039882-23039985	taaatctcgtAGGAGTTAGGATGAAGAAGCTATCctactttcaaatcaggtgatccagttttcctgtttgggaatatgacagcttctttgtcattctaatcaaa
									-31.3	A02: +: 23040057-23040160	taaatctcgtAGGAGTTAGGATGAAGAAGCTATCctactttcaaatcaggtgatccagttttcctgtttgggaatatgacagcttctttgtcattctaatcaaa
									-28.7	A02: +: 23040232-23040335	taaatctcgtAGGAGTTAGGATGAAGAAGCTATCctactttcaaatcaggtgatccagttttcctgtttgggaatatgacagcttttttgtcattctaatcaaa
									-27.4	A02: +: 23040407-23040510	taaatctcgtAGGAGTTAGGATGAAGAAGCTATCtcactttcaaatcaggtgatcccagttttcctgtttgggaatatgacagcttttttgtcattctaatcaa
									-28.7	A02: +: 23040583-23040686	taaatctcgtAGGAGTTAGGATGAAGAAGCTATCctactttcaaatcaggtgatccagttttcctgtttgggaatatgacagcttttttgtcattctaatcaaa
									-28.7	A02: +: 23040758-23040861	taaatctcgtAGGAGTTAGGATGAAGAAGCTATCctactttcaaatcaggtgatccagttttcctgtttgggaatatgacagcttttttgtcattctaatcaaa
bol-novel-02	AGAGUGAAAAAUAGAGUGAUGAAC	59.7342	15.0078	3.71681	N	3.07352e-150	TRUE	24	-34.7	A02: +: 435976-436099	ctccaattatatactctatttttcacttcaaaatagaataattatataatagagttcaattctattccagtagtactctaactctattttAGAGTGAAAAATAGAGTGATGAACaaaaaaataa
									-38.5	A02: -: 17689203-17689316	aattttttactctatttttttctctaaaatagagtaaatttataatagaattggatgttgttttaatggtactctattttAGAGTGAAAAATAGAGTGATGAACaaaaaataaa
									-36.9	A03: -: 8826136-8826249	aatggtttattctatttttcactttaaaatagagtaactctgtaatagagttgaattctagttcaatggtactatattttAGAGTGAAAAATAGAGTGATGAACaaaaaataaa
									-49.4	A04: +: 3922990-3923133	gttcactctattttttactctaaaatagaatgactctataatagagttgtgatatattccaatggtactctattttatagtgaaaaataactccaatggtactctattttAGAGTGAAAAATAGAGTGATGAACaaacaaaaaa
									-49	A04: +: 8165586-8165699	aatggttcactctatttttcattctaaaatagagtaattctataatagaattgggttagactccaatggtactctattttAGAGTGAAAAATAGAGTGATGAACaaagaaaaaa
									-41.5	A05: +: 6954204-6954317	caatggtttactctattttttctctaaaatagagtaactctataatagagttggatgttgctccaatggtactctattttAGAGTGAAAAATAGAGTGATGAACaaaaaataaa
									-41.6	A05: -: 20015398-20015511	aatggttcactctattttttactctaaaatagagtgactctataatagagttgtgatatattccaatggtactgtattttAGAGTGAAAAATAGAGTGATGAACaaacaaaaaa
									-34.4	A07: +: 901016-901129	aatggtttactctattttttcctctaaaatagaataactctataatagagttagatgttgctccaattgtattatattttAGAGTGAAAAATAGAGTGATGAACaaaaaataaa
									-29	A07: +: 18790783-18790896	gatggtttactatatttttcacttcaaaatagagtaattttataatagaatttaattctactccaatggtattttattttAGAGTGAAAAATAGAGTGATGAACaaaaaataaa
									-34	A07: -: 5282156-5282279	tctaatggtttattttatttttttctctaaaatagagtaactctataatagattatagagttgaatgtttctctaatggtactctatttaAGAGTGAAAAATAGAGTGATGAACaaaaaatgaa
									-36.1	A08: +: 3396909-3397022	gatggtttactctattttttcttctaaaataaagtaactctataatagagttagatactactccagtgtcactctattttAGAGTGAAAAATAGAGTGATGAACaaaaaataaa
									-40.2	A08: +: 18161990-18162103	aatggtttactctatttttcatttcaaaatagagtaactctataatagagtttaattctattctaatggtactctattttAGAGTGAAAAATAGAGTGATGAACaaaaaataaa
									-45.4	A09: -: 27118965-27119078	aatggttcactctattttttactctaaaatggagtgactctataatagagttgtgatatattccaatggtactctattttAGAGTGAAAAATAGAGTGATGAACaaacaaaaca
									-22.7	A09: -: 2392946-2393059	agatgatttattcaatttttttttttaaatagagtaactctataatagagttggatgttgctctaatgatatcttattttAGAGTGAAAAATAGAGTGATGAACaaaaaataaa
bol-novel-03	UAGGAGUUAGGAUGAAGAAGCUA	41.8177	8.18953	4.76831	N	1.28519e-131	TRUE	23	-31.3	A02: +: 23037780-23037892	ataaatctcgTAGGAGTTAGGATGAAGAAGCTAtcctactttcaaatcaggtgatccagttttcctgtttgggaatatgacagcttttttgtcattctaatcaaaccaggatg
									-31.3	A02: +: 23037955-23038067	ataaatctcgTAGGAGTTAGGATGAAGAAGCTAtcctactttcaaatcaggtgatccagttttcctgtttgggaatatgacagcttttttgtcattctaatcaaaccaggatg
									-36.7	A02: +: 23038130-23038242	ataaatctcgTAGGAGTTAGGATGAAGAAGCTAtctcactttcaaatcaggtgatcccagttttcctgtttgggaatatgatagcttctttgtcattctaatcaaaccaggat
									-35.4	A02: +: 23038306-23038408	ataaatctcgTAGGAGTTAGGATGAAGAAGCTAtcctactttcaaatcaggtgatccagttttcctgtttgggaatatgatagcttctttgtcattctaatca
									-35.4	A02: +: 23038481-23038583	ataaatctcaTAGGAGTTAGGATGAAGAAGCTAtcctactttcaaatcaggtgatccagttttcctgtttgggaatatgatagcttctttgtcattctaatca
									-33.9	A02: +: 23038831-23038943	ataaatctcgTAGGAGTTAGGATGAAGAAGCTAtcctactttcaaatcaggtgatccagttttcctgtttgggaatatgacagcttctttgtcattctaatcaaaccaggatg
									-33.9	A02: +: 23039006-23039118	ataaatctcgTAGGAGTTAGGATGAAGAAGCTAtcctactttcaaatcaggtgatccagttttcctgtttgggaatatgacagcttctttgtcattctaatcaaaccaggatg
									-33.9	A02: +: 23039181-23039293	ataaatctcgTAGGAGTTAGGATGAAGAAGCTAtcctactttcaaatcaggtgatccagttttcctgtttgggaatatgacagcttctttgtcattctaatcaaaccaggatg
									-33.9	A02: +: 23039356-23039468	ataaatctcgTAGGAGTTAGGATGAAGAAGCTAtcctactttcaaatcaggtgatccagttttcctgtttgggaatatgacagcttctttgtcattctaatcaaaccaggatg
									-33.9	A02: +: 23039531-23039643	ataaatctcgTAGGAGTTAGGATGAAGAAGCTAtcctactttcaaatcaggtgatccagttttcctgtttgggaatatgacagcttctttgtcattctaatcaaaccaggatg
									-33.9	A02: +: 23039706-23039818	ataaatctcgTAGGAGTTAGGATGAAGAAGCTAtcctactttcaaatcaggtgatccagttttcctgtttgggaatatgacagcttctttgtcattctaatcaaaccaggatg
									-33.9	A02: +: 23039881-23039993	ataaatctcgTAGGAGTTAGGATGAAGAAGCTAtcctactttcaaatcaggtgatccagttttcctgtttgggaatatgacagcttctttgtcattctaatcaaaccaggatg
									-33.9	A02: +: 23040056-23040168	ataaatctcgTAGGAGTTAGGATGAAGAAGCTAtcctactttcaaatcaggtgatccagttttcctgtttgggaatatgacagcttctttgtcattctaatcaaaccaggatg
									-31.3	A02: +: 23040231-23040343	ataaatctcgTAGGAGTTAGGATGAAGAAGCTAtcctactttcaaatcaggtgatccagttttcctgtttgggaatatgacagcttttttgtcattctaatcaaaccaggatg
									-30	A02: +: 23040406-23040518	ataaatctcgTAGGAGTTAGGATGAAGAAGCTAtctcactttcaaatcaggtgatcccagttttcctgtttgggaatatgacagcttttttgtcattctaatcaaaccaggat
									-31.3	A02: +: 23040582-23040694	ataaatctcgTAGGAGTTAGGATGAAGAAGCTAtcctactttcaaatcaggtgatccagttttcctgtttgggaatatgacagcttttttgtcattctaatcaaaccaggatg
									-31.3	A02: +: 23040757-23040869	ataaatctcgTAGGAGTTAGGATGAAGAAGCTAtcctactttcaaatcaggtgatccagttttcctgtttgggaatatgacagcttttttgtcattctaatcaaaccaggatg
bol-novel-04	AGGGAUAGUUGAGAAUGUGGCUGC	34.5402	10.3988	3.10174	N	1.33351e-71	TRUE	24	-32.5	A10: +: 14001247-14001340	tcgagtcttggccacaacggatttaacatcccttccattggggcactggactcctttcggAGGGATAGTTGAGAATGTGGCTGCccagatacca
bol-novel-05	AAGGAGUGGAGUUUUGAAGAUAGA	48.5779	21.2547	2.13426	N	4.83508e-55	TRUE	24	-25.9	A05: +: 20263900-20264063	tttcaggtttttatcataaaaataacattcaatgaaaaaagaccaaaataaattttattaaaaggtaaaaatgatcaaaatatatatttttaacctaagattaattaatctagacttatggtatcgagttAAGGAGTGGAGTTTTGAAGATAGAattttaaatt
bol-novel-06	GUGGAAGAAAGAGAAGAUGAUGUG	25.8959	7.99907	3.02312	N	2.35131e-52	TRUE	24	-44.6	A02: +: 9056258-9056491	gaattaatagGTGGAAGAAAGAGAAGATGATGTGgattgtgaaaaaatgtaaattagaatgttgaatttatacaactattgtacatagccttagtgacggtgattgtagagatgacaagcaaaatttgaaaaattatttcttaaattatatgtctaggtgatttttggttgtcttaagtaaattcttgaaaatacattgaaacatgatgagcacacgcattctatttcaacatc
bol-novel-07	GGAGAUAGUUGGGAAUGUGGCUGC	29.6639	12.4557	2.22395	N	4.37547e-37	TRUE	24	-49.3	A08: +: 14737225-14737368	tcgtagtttggtagtaaaggaggtacagctgtactgtctgccactcgggttcgagtcttggccacaacggatttaacatcccttccgttggggcgctggactcctttcagGGAGATAGTTGGGAATGTGGCTGCccagatacca
Down
bol-novel-09	GGGGCUGUAGAUGCUCUGGACAGC	87.3295	213.994	0.381085	N	0	TRUE	24	-46.1	A01: -: 11077843-11078026	atgattggttGGGGCTGTAGATGCTCTGGACAGCcaaaatttagtctacagctatatatctcaatcattcaagctttgcttttcttaaaaaactcacagcaaaaaaatctctgcaaaatcaaaatatagctgtagagagctttatttccagagcaaaaaattagtgctttagaaatctacagca
									-52.2	A03: -: 26545578-26545791	tgcaacttgagcttttaggccttaactaaagtctaacgttaaacttctgcttttgctttacatgcctaaaatgttgcgtttaaagtaataacgacgtatctctctaaagtcaaactcgtgttttccttacatgcctaaaacgctgcgtttcaagcaagtaaattaaggagatgattggttGGGGCTGTAGATGCTCTGGACAGCcaaaatttag
bol-novel-16	GUUGGCGUUAAGUGAAACGACGUC	9.34617	48.4896	0.17999	N	1.48718e-186	TRUE	24	-33.2	A02: +: 7854060-7854173	attaatttagatgttttcgctgacttgccaatttagcacgccgtcagcaaatttcacagaaatatttgacgtcgtttattGTTGGCGTTAAGTGAAACGACGTCgtttttaact
									-26.8	A02: -: 20217804-20217907	atgttttcgctgacttgccaatttagcacgccgtcaacaaatttaacagaaatatttgacgtcgtttattGTTGGCGTTAAGTGAAACGACGTCgttttcaaat
									-29.7	A02: -: 7854983-7855066	gaagttaaatGTTGGCGTTAAGTGAAACGACGTCgtttcatctcatttgaaaacgacgtcgttttacatgatttgaatttaaaa
									-26.8	A03: +: 10914610-10914693	gtcgtttattGTTGGCGTTAAGTGAAACGACGTCgttttcaaatgagatgaaacgacgtcgttttatatgatttgaaattaaaa
									-26	A03: -: 26059635-26059738	atgttttcgctgacttgccaatttagcacgccgtcaacaaatttaacagaaacatttgacgtcgtttgttGTTGGCGTTAAGTGAAACGACGTCgttttcaaat
									-32.2	A03: -: 22039401-22039474	gtcgtttattGTTGGCGTTAAGTGAAACGACGTCgttttcaaatgagatgaaacgacgtcgttttacatgacgt
									-26	A03: -: 2883485-2883588	atgttttcgctgacttgccaatttagcacgccgtcaacaaatttaacagaaacatttgacgtcgtttgttGTTGGCGTTAAGTGAAACGACGTCgttttcaaat
									-26.8	A06: +: 25406242-25406345	atgttttcgctgacttgccaatttagcacgccgtcaaccaatttaacagaaatatttgacgtcgtttattGTTGGCGTTAAGTGAAACGACGTCgttttcaaat
									-26	A06: -: 15702826-15702929	atgttttcgctgacttgccaatttagcacgccgtcaacaaatttaacagaaacatttgacgtcgtttgttGTTGGCGTTAAGTGAAACGACGTCgttttcaaat
									-27.2	A07: +: 1046243-1046356	ttaattaacaatgttttcgctgacttgccaatttagcacaccgtcaataaatttaacagaaatatttgacgtcgtttattGTTGGCGTTAAGTGAAACGACGTCgttttacata
bol-novel-17	AAGGCACGUGUCGUUGGCUAAG	21.463	68.2588	0.293626	N	2.83016e-170	TRUE	22	-26.7	Scaffold000273 2010-07-14: -: 8416-8527	tctaagtcagaatctgggctagaagcgtcgcatgctcccgccgcccgattgccaaccctcagtaggaccttaggctcccaAAGGCACGTGTCGTTGGCTAAGttcgttcggg
bol-novel-18	GAGACGUUUGAGCUUCGACGC	12.3015	45.2138	0.254068	N	7.54779e-132	TRUE	21	-20.8	A01: -: 25709305-25709375	cgtgagttcaGAGACGTTTGAGCTTCGACGCtactgtgtggggcgtggtgcggagacgtttgcattcgaca
									-30.4	A01: -: 4364945-4365035	gggcgtgagttcagagatgtctgagcttcgacactacggtatggtatgggcgtgagttcaGAGACGTTTGAGCTTCGACGCtactgtttgg
									-33.6	A08: -: 6842338-6842438	tatgtgataagggcgtgagttcagagatgtctgagcttcgacgctacggtatggtatgggcgtgagttcaGAGACGTTTGAGCTTCGACGCtactgtttgg
									-21.2	Scaffold000155 2010-07-14: -: 269972-270042	cgtgagttcaGAGACGTTTGAGCTTCGACGCtactgtgtggggcgtggtgcggagacgtttgcattcgacg
bol-novel-23	GUAUUCUGACGGACAUUCCGACGG	30.4397	63.5355	0.447392	N	6.35643e-85	TRUE	24	-81.3	A01: +: 15341253-15341426	gaaaacagtgGTATTCTGACGGACATTCCGACGGaaaatgaaatcctcggaatatcccgaggaatttccgaggaaacacaaaatttggtttcctcggaatttcctcggaatataccgacggaattccgaggaaatatcaatccgttggaatattcttatggaataccgaggaaa
									-75.4	A04: -: 4476260-4476443	gaaaacagcgGTATTCTGACGGACATTCCGACGGaaaatgaaatcctcagaatatcccgaggaattttcgaggatattccgaggaaacacaaaatttggtttccttagaatttcgtcggattataccgacagaattccgaggaaatatcattccgtctgaatattcttatggaataccgaggaa
									-79.9	A05: +: 13387467-13387650	gaaaacatcgGTATTCTGACGGACATTCCGACGGaaaatgaaatcctcagaatatcccgaggaatttccgaggatattccgatgaaacacaaaatttggtttcctcggaatttcctcggaatataccgacggaattccgagaaaatatcattccgtcggaatattcttatggaataccgaggaa
									-73.4	A05: -: 17080896-17081079	gaaaacatcgGTATTCTGACGGACATTCCGACGGaaaatgaaatcctcggaatatcctgaagaatttccgaggaaattcgcggaaacacaaaatttggtttcttcggaatttcctcggaatataccgacagaattccgaggaaatatcaatccgtcgaaatattcttatggaataccgaagaaa
									-71.8	A08: +: 5132661-5132824	gaaaacatcgGTATTCTGACGGACATTCCGACGGaaaatgaaattctcggaatatctcgaggaatttccgaggaaattccgaggaaatacaaaatttggtttcctcggaattccgaggaaatatcaatccgtcggaatattcttatggaataccgaggaaaaat
									-98	A09: +: 18110505-18110688	gaaaacagcgGTATTCTGACGGACATTCCGACGGaaaatgaaatcctcggagtatcccgaggaatttccgaggaaattccgaggaaacacaaaatttggtttcctcggaatttcctcggaatataccgacggaattccgaggaaatatcaatccgtcggaatattcttatggaataccgaggaa
									-91.6	A09: -: 20918802-20918985	gaaaacagtgGTATTCTGACGGACATTCCGACGGaaaatgaaatcctcggaatatcccgaggaatttccgaggatattccgaggaaacacaaaatttggtttcctcggaatttcttcggaatataccgacggaattccgaggaaatatcattccgtcggaatattcttatggaataccgagaaa
									-41.9	Scaffold000367 2010-07-14: +: 7749-7852	gaaaacagcgGTATTCTGACGGACATTCCGACGGaaaatgaaatcctcgaatatcccgaggaatttcctttgtgtttcctcggaatttcctcggaatataccga
bol-novel-25	CACGUGUCGUUGGCUAAGUCC	12.8925	36.2244	0.332354	N	1.50036e-78	TRUE	21	-40.8	Scaffold000273 2010-07-14: -: 27520-27630	agtcagaatccgggctagaagcaacgcatgcgcccgccgcccgattgccgaccctcagtaggagcttcggctcccaaaggCACGTGTCGTTGGCTAAGTCCgttcggcgga
bol-novel-26	UGAAUUACUAUUGCGACGCGG	8.64429	27.1207	0.297641	Y	1.29072e-67	TRUE	21	-28.7	A06: +: 20093138-20093238	tcgcgccactggcttttcaaccaagcgcgatgaccaattgtgcgaatcaacggttcctctcgtactaggtTGAATTACTATTGCGACGCGGgcatcagtag
									-38.5	A06: +: 20156311-20156461	cgtactaggtTGAATTACTATTGCGACGCGGgcatcagtagggtaaaactaacctgtctcacgacggtctaaacccagctcacgttccctattggtgggtgaacaatccaacacttggtgaattctgcttcacaatgataggaagagccga
									-28.7	A06: +: 20168522-20168622	tcgcgccactggcttttcaaccaagcgcgatgaccaattgtgcgaatcaacggttcctctcgtactaggtTGAATTACTATTGCGACGCGGgcatcagtag
									-28.7	A06: +: 20181410-20181510	tcgcgccactggcttttcaaccaagcgcgatgaccaattgtgcgaatcaacggttcctctcgtactaggtTGAATTACTATTGCGACGCGGgcatcagtag
									-28.7	A06: +: 20195569-20195669	tcgcgccactggcttttcaaccaagcgcgatgaccaattgtgcgaatcaacggttcctctcgtactaggtTGAATTACTATTGCGACGCGGgcatcagtag
									-28.7	Scaffold000100 2010-07-14: +: 606230-606330	tcgcgccactggcttttcaaccaagcgcgatgaccaattgtgcgaatcaacggttcctctcgtactaggtTGAATTACTATTGCGACGCGGgcatcagtag
									-28.7	Scaffold000149 2010-07-14: -: 388948-389048	tcgcgccactggcttttcaaccaagcgcgatgaccaattgtgcgaatcaacggttcctctcgtactaggtTGAATTACTATTGCGACGCGGgcatcagtag
									-28.7	Scaffold000180 2010-07-14: +: 83407-83507	tcgcgccactggcttttcaaccaagcgcgatgaccaattgtgcgaatcaacggttcctctcgtactaggtTGAATTACTATTGCGACGCGGgcatcagtag
									-28.7	Scaffold000273 2010-07-14: +: 8560-8660	tcgcgccactggcttttcaaccaagcgcgatgaccaattgtgcgaatcaacggttcctctcgtactaggtTGAATTACTATTGCGACGCGGgcatcagtag
									-28.7	Scaffold000273 2010-07-14: +: 11337-11437	tcgcgccactggcttttcaaccaagcgcgatgaccaattgtgcgaatcaacggttcctctcgtactaggtTGAATTACTATTGCGACGCGGgcatcagtag
									-28.7	Scaffold000273 2010-07-14: +: 27667-27767	tcgcgccactggcttttcaaccaagcgcgatgaccaattgtgcgaatcaacggttcctctcgtactaggtTGAATTACTATTGCGACGCGGgcatcagtag
									-28.7	Scaffold000354 2010-07-14: +: 19918-20018	tcgcgccactggcttttcaaccaagcgcgatgaccaattgtgcgaatcaacggttcctctcgtactaggtTGAATTACTATTGCGACGCGGgcatcagtag
bol-novel-27	CAGAAUCCGGGCUAGAAGCGA	25.4157	50.8513	0.466728	Y	1.03368e-62	TRUE	21	-43.9	A06: -: 20181260-20181380	gcctctaagtCAGAATCCGGGCTAGAAGCGAcgcatgcgcccgccgcccgattgccgaccctcagtaggagcttcggctcccaaaggcacgtgtcgttggctaagtccgttcggtggaagc
									-43.9	A06: -: 20168372-20168492	gcctctaagtCAGAATCCGGGCTAGAAGCGAcgcatgcgcccgccgcccgattgccgaccctcagtaggagcttcggctcccaaaggcacgtgtcgttggctaagtccgttcggtggaagc
									-43.9	A06: -: 20092988-20093108	gcctctaagtCAGAATCCGGGCTAGAAGCGAcgcatgcgcccgccgcccgattgccgaccctcagtaggagcttcggctcccaaaggcacgtgtcgttggctaagtccgttcggtggaagc
									-43.9	Scaffold000100 2010-07-14: -: 606080-606200	gcctctaagtCAGAATCCGGGCTAGAAGCGAcgcatgcgcccgccgcccgattgccgaccctcagtaggagcttcggctcccaaaggcacgtgtcgttggctaagtccgttcggtggaagc
									-43.9	Scaffold000149 2010-07-14: +: 389078-389198	gcctctaagtCAGAATCCGGGCTAGAAGCGAcgcatgcgcccgccgcccgattgccgaccctcagtaggagcttcggctcccaaaggcacgtgtcgttggctaagtccgttcggtggaagc
									-43.9	Scaffold000180 2010-07-14: -: 83257-83377	gcctctaagtCAGAATCCGGGCTAGAAGCGAcgcatgcgcccgccgcccgattgccgaccctcagtaggagcttcggctcccaaaggcacgtgtcgttggctaagtccgttcggtggaagc
									-43.9	Scaffold000273 2010-07-14: -: 11187-11307	gcctctaagtCAGAATCCGGGCTAGAAGCGAcgcatgcgcccgccgcccgattgccgaccctcagtaggagcttcggctcccaaaggcacgtgtcgttggctaagtccgttcggtggaagc
									-43.9	Scaffold000354 2010-07-14: -: 19768-19888	gcctctaagtCAGAATCCGGGCTAGAAGCGAcgcatgcgcccgccgcccgattgccgaccctcagtaggagcttcggctcccaaaggcacgtgtcgttggctaagtccgttcggtggaagc
bol-novel-30	GGAUUGGCUCUGAGGGCUGGG	7.83158	21.1785	0.345317	N	2.73459e-44	TRUE	21	-24.8	Scaffold000705 2010-07-14: +: 2119-2189	ttcgggaaaaGGATTGGCTCTGAGGGCTGGGctcgggggtcccagttccgaacccgtctgtcctaagatgc
bol-novel-31	CGGAGGUAGGGUCCAGCGGCU	11.4149	26.5874	0.400922	N	2.97068e-44	TRUE	21	-203.7	A06: +: 20132717-20132897	acggctcagcCGGAGGTAGGGTCCAGCGGCTggaagagcaccgcacgtcgcgtggtgtccggtgcattcccggcggcccttgaacctccggattttcaagggccgccgggaatgcaccggacaccacgcgacgtgcggtgctcttccagccgctggaccctacctccggctgagccgtttc
									-203.7	A06: -: 20132714-20132894	acggctcagcCGGAGGTAGGGTCCAGCGGCTggaagagcaccgcacgtcgcgtggtgtccggtgcattcccggcggcccttgaaaatccggaggttcaagggccgccgggaatgcaccggacaccacgcgacgtgcggtgctcttccagccgctggaccctacctccggctgagccgtttc
									-78	Scaffold000595 2010-07-14: +: 1263-1483	acggctcagcCGGAGGTAGGGTCCAGCGGCTggaagagcaccgcacatcgcgtggtgtctggtgcattcccggtggcccttgaaaatccgaaggactgagtgctgctcacgcgcggtcgtactgataaccgcatcagctctccaagatgaacagcttctggtcgatggaacaatgtaggcaagggaagtcggcaaaatggatccataacttcgggaaaagg
bol-novel-33	GAGACAGACUGUACUAGCGACGCU	11.4888	25.7875	0.416034	N	2.49986e-40	TRUE	24	-28.3	Scaffold000140 2010-07-14: +: 6982-7075	gcgggcgtgtggtgcatatgcgtttctaccatggacgctacttgagagggcgggggtacaGAGACAGACTGTACTAGCGACGCTacgtattata
bol-novel-34	AUUGGAUCUGAUUUCUUAAUCGGC	13.89	29.0252	0.446879	N	8.80721e-40	TRUE	24	-22.2	A02: +: 10844740-10844833	aaatgtgagaATTGGATCTGATTTCTTAATCGGCccaaatgccccaagagatatctgatgtgggctggatccgaaaaaaatgatctaatataaa
bol-novel-35	AGACAGACUGUACUAGCGACGC	12.3384	26.7398	0.43089	N	2.39734e-39	TRUE	22	-30.3	Scaffold000140 2010-07-14: +: 6973-7074	gctacttgtgcgggcgtgtggtgcatatgcgtttctaccatggacgctacttgagagggcgggggtacagAGACAGACTGTACTAGCGACGCtacgtattat
bol-novel-36	ACUCGUGAUGGCGGACACCUCAGC	10.8608	23.1592	0.437926	N	2.52249e-33	TRUE	24	-63.5	A03: +: 28782300-28782413	cgggactcaaACTCGTGATGGCGGACACCTCAGCcgagatttctttactaccaaactacgaggcccggttaaaagaacctcggctgagatgtccgccatcacgagtggccgtga
bol-novel-37	AUUUGGCACUGAUCAAUUGUUCGG	8.23793	19.1978	0.400711	N	2.05393e-32	TRUE	24	-60.9	A01: +: 21870643-21870876	ttggcactgaccatttgttcgggtcttatttggcacgactaagagtgttggggtcgaaattggcatttttcctcgtatatcaaaacgacgtcgttttatcttgttaacgattgactaacttctgttagagtcaatgtagatttaagcacgttttaagaagttcgggtagttttttcgaattataatttaattgaggtcgtATTTGGCACTGATCAATTGTTCGGgtcgtatttg
									-21.4	A01: +: 23796100-23796183	ttgaggtcgtATTTGGCACTGATCAATTGTTCGGgtcgtatttagcacgactgaaattgttggggtcgaaattggcacttttcc
									-59.4	A01: -: 26768224-26768457	ttggcactgaccatttgttcgggtcttatttggcacgattgagagtgttggggtcaaaattggcacttttcctcgtatatcaaacaacgtcgttttatcttgttaacggttgactaacttctgttagagtcaatgtagatttaggcacgttttaagaagttcgggtagttttttttgaattataattgagttgaggtcgtATTTGGCACTGATCAATTGTTCGGgtcgtatttg
									-62.2	A01: -: 21869645-21869878	tttgacactggccatttgttcgggtcctatttggcacggctgagagtgttgaggtcaaaattgacactttcctagtatatcaaaacgacgtcgttttatctcgttaacggttgactaacttctgttagagtcaatgtagatttaggcacgttttaagaagttcagggagtttttttgaattataattgagttgaggtcgtATTTGGCACTGATCAATTGTTCGGgtcgtatttg
									-50	A01: -: 21583817-21584030	cgggtcttatttggcacgattgagagtgttggggtcgaaattggcacttttcctcgtatatcaaacgacgtcgttttatcttgttaacggttgactaacttatgttagagtcaatgtagatttaggaacgttttaagaagttcgggtagtttttttgaattataattgagttgaggtcgtATTTGGCACTGATCAATTGTTCGGgtcgtatttg
									-63.6	A01: -: 7967734-7967967	tttggcactgaccatttgttcgggtcttatttggcacgactgagagtgtttgggtcgaaattgacacttttcctcgtatatcaaaacgacatcgttttattttttaacggttgactaacttctgttagagtcaatgtagatttaggcacgttttaagaagttctggtagtttttttgaattataattgagttgatgtcgtATTTGGCACTGATCAATTGTTCGGgtcgtatttg
									-25.6	A02: +: 19339003-19339086	ttgaggtcgtATTTGGCACTGATCAATTGTTCGGgtcgtatttggcacgactgaaatagttggggtcgaaaatggcacttttcc
									-23.2	A02: -: 19337699-19337782	ttgaggtcgtATTTGGCACTGATCAATTGTTCGGgtcgtatttggcacgactgaaatagttggggtcgaaattggcacttttcc
									-28.2	A03: +: 12625233-12625356	ttgattaacatttgttagagtcaatgtagatttaagcacgttttaagaagtttgagtagcttttttcaattataattgagctgaggtcgtATTTGGCACTGATCAATTGTTCGGatcgtatttg
									-22.8	A03: +: 23321344-23321427	ttgaggtcgtATTTGGCACTGATCAATTGTTCGGgtcgtatttggcacgactgaaatagttggggtcgaaattgacatttttcc
bol-novel-39	AUUAUUUGAACUUGGACUCAAUGG	11.8582	23.045	0.480514	N	1.49065e-27	TRUE	24	-24.3	A01: +: 10796386-10796519	gttgaaaaaaATTATTTGAACTTGGACTCAATGGcccaaaggaaaaaaaaaagtgagaattgaatctgattttttaataggctcaaatggcccaagagagatttgatttgagctagatccaaaaataatgaccc
									-33.7	A01: -: 24446337-24446470	gttgaaaaaaATTATTTGAACTTGGACTCAATGGcctaaaggaaaaaaaaaatgtgagaattggatctgatttcttaatcggcccaaatggtccaagagagatctgatgtgggctgggtccgaaaaaaataatc
bol-novel-40	ACCGUGGUGGUCCAGACUAGAGAC	8.64429	16.6076	0.486056	N	8.44895e-20	TRUE	24	-48.5	A01: +: 26402466-26402579	tcctgcctccACCGTGGTGGTCCAGACTAGAGACcgaaccctttaacggcacggacgcacacccgaaggtgggtcatggccaggcaacggtctttggtctcggacgccaaagca
									-47.1	A01: -: 14795857-14795970	ttctggatctACCGTGGTGGTCCAGACTAGAGACcgaagcgagcaaagacattgccagggcgtcaccatgtgactcactgttaacggtctttggtctcgggcgctggagggtcc
									-33.8	A02: +: 12013218-12013321	tcctgattctACCGTGGTGGTCCAGACTAGAGACtaaagtgagcatggatccgaaagtcatcaggtggctcaccatataacggtctttggtctcggatgctgca

## Sheet: Sheet1
-20.8
-21.2
-21.4
-22.2
-22.7
-22.8
-23.2
-24.3
-24.8
-25.6
-25.9
-26
-26
-26
-26.7
-26.8
-26.8
-26.8
-27.2
-27.4
-28.2
-28.3
-28.7
-28.7
-28.7
-28.7
-28.7
-28.7
-28.7
-28.7
-28.7
-28.7
-28.7
-28.7
-28.7
-28.7
-28.7
-28.7
-28.7
-29
-29.7
-30
-30.3
-30.4
-30.5
-31.3
-31.3
-31.3
-31.3
-31.3
-31.3
-31.3
-31.3
-31.3
-31.3
-31.3
-31.3
-31.3
-31.3
-32.2
-32.5
-33.2
-33.6
-33.7
-33.8
-33.9
-33.9
-33.9
-33.9
-33.9
-33.9
-33.9
-33.9
-34
-34.1
-34.4
-34.7
-35.4
-35.4
-35.4
-35.4
-36.1
-36.7
-36.9
-38.5
-38.5
-40.2
-40.8
-41.5
-41.6
-41.9
-43.9
-43.9
-43.9
-43.9
-43.9
-43.9
-43.9
-43.9
-44.6
-45.4
-46.1
-47.1
-48.5
-49
-49.3
-49.4
-50
-52.2
-59.4
-60.9
-62.2
-63.5
-63.6
-71.8
-73.4
-75.4
-78
-79.9
-81.3
-91.6
-98
-203.7
-203.7
-40.3065
