# Supplementary material for: Comparative miRNAs analysis of Two contrasting broccoli inbred lines with divergent head-forming capacity under temperature stress
Source: BMC Genomics. 2015 Dec 1;16:1026. doi: 10.1186/s12864-015-2201-1 (PMC4667509; doi:10.1186/s12864-015-2201-1)
Supplement: Additional file 4: — Predicted targets of novel miRNAs with differential expression between HT and HS lines. (XLSX 32 kb) [file 12864_2015_2201_MOESM4_ESM.xlsx]

## Sheet: Table_S4
Additional file 4. Predicted targets of novel miRNAs with differential expression between HT and HS lines.
miRNA	Our miRNA sequence (5'->3')	HT counta	HS counta	Fold change (HT/HS)	Target accession number	Arabidopsis AGI	Arabidopsis gene name	Arabidopsis description
Up
bol-novel-01	AGGAGUUAGGAUGAAGAAGCUAUC	4.55935	24.9495	4.61947	Bra022181	AT3G16830	TPR2	TOPLESS-related 2 (TPR2)
					ES999626	AT2G25850	PAPS2	Encodes a poly(A) polymerase. Located in the nucleus.
bol-novel-02	AGAGUGAAAAAUAGAGUGAUGAAC	59.7342	15.0078	3.71681	EV088608	AT3G59650		mitochondrial ribosomal protein L51/S25/CI-B8 family protein
					TC191575	AT5G02810	PRR7	PRR7 and PRR9 are partially redundant essential components of a temperature-sensitive circadian system. CCA1 and LHY had a positive effect on PRR7 expression levels. Acts as transcriptional repressor of CCA1 and LHY.
					TC172405, CD820111	AT4G35840		RING/U-box superfamily protein
					TC184551	AT1G32190	F3C3.3	alpha/beta-Hydrolases superfamily protein
					TC179503	AT5G04860		unknown protein
					GR451263	AT3G12630	SAP5	Encodes a protein with E3 ligase activity that acts as a positive regulator of stress responses in Arabidopsis.
					EE452788	AT5G43870		phosphoinositide binding
bol-novel-03	UAGGAGUUAGGAUGAAGAAGCUA	41.8177	8.18953	4.76831	Bra038618	AT5G63230		glycosyl hydrolase family protein 17
					ES999626	AT2G25850	PAPS2	Encodes a poly(A) polymerase. Located in the nucleus.
bol-novel-04	AGGGAUAGUUGAGAAUGUGGCUGC	34.5402	10.3988	3.10174	Bra038850	AT2G19270		CONTAINS InterPro DOMAIN/s: Mitotic checkpoint protein PRCC, C-terminal
					TC169342	AT5G04470	SIM	Encodes a novel nuclear 14-kD protein containing a cyclin binding motif and a motif found in ICK/KRP cell cycle inhibitor proteins. It is required for coordinating cell division and cell differentiation during the development of Arabidopsis trichomes, playing a key role in the mitosis-to-endoreduplication transition. It interacts with D-type cyclins in vivo.
					TC181936	AT1G08300	NVL	NO VEIN-LIKE (NVL)
					TC199963	AT4G39780		encodes a member of the DREB subfamily A-6 of ERF/AP2 transcription factor family. The protein contains one AP2 domain. There are 8 members in this subfamily including RAP2.4.
bol-novel-05	AAGGAGUGGAGUUUUGAAGAUAGA	48.5779	21.2547	2.13426	Bra013301	AT4G18372		Small nuclear ribonucleoprotein family protein
					Bra012015	AT2G27500		Glycosyl hydrolase superfamily protein
					Bra040898	AT5G21080		Uncharacterized protein
					Bra014424	AT5G36001		RING/U-box superfamily protein
					Bra023597	AT5G17170	ENH1	enhancer of sos3-1 (ENH1)
					Bra006628	AT5G22480		ZPR1 zinc-finger domain protein
					TC213571	AT2G46530	ARF11	auxin response factor 11 (ARF11)
					TC169169, DY025257	AT3G02470	SAMDC	Encodes a S-adenosylmethionine decarboxylase involved in polyamine biosynthesis.
bol-novel-06	GUGGAAGAAAGAGAAGAUGAUGUG	25.8959	7.99907	3.02312	Bra008022	AT1G72240		unknown protein
					Bra018635	AT1G08315		ARM repeat superfamily protein
					Bra002889	AT5G55610		unknown protein
					Bra037329	AT1G01580	ATFRO2	Encodes the low-iron-inducible ferric chelate reductase responsible for reduction of iron at the root surface. It is likely to be the major Fe(III) chelate reductase in Arabidopsis iron metabolism. Coordinately regulated with IRT1, the major transporter responsible for high-affinity iron uptake from the soil, at both transcriptional and posttranscriptional levels. Steady state mRNA levels are reg…
					Bra003607	AT1G79510		Uncharacterized conserved protein (DUF2358)
					Bra026115	AT1G15690	ATAVP1	Encodes a H(+)-translocating (pyrophosphate-energized) inorganic pyrophosphatase (H(+)-PPase; EC 3.6.1.1) located in the vacuolar membrane. Expression is found in all tissues examined, including meristems and floral organ primordium. Expression is particularly enhanced in pollen, and is repressed by light. Over expression and loss of function phenotypes suggest AVP1 is involved in regulation of a…
					Bra002152	AT5G18310		unknown protein
					Bra011961	AT2G28310		Protein of unknown function (DUF707)
					Bra039315	AT2G45770	CPFTSY	chloroplast SRP receptor homolog, alpha subunit CPFTSY. Required for LHCP integration into isolated thylakoids.
					Bra011230	AT4G30890	UBP24	Encodes a ubiquitin-specific protease.
					Bra005387	AT2G34850	MEE25	maternal effect embryo arrest 25 (MEE25)
					Bra035689	AT2G28605		Encodes a PsbP domain-OEC23 like protein localized in thylakoid (peripheral-lumenal side).
					Bra017592	AT5G45760		Transducin/WD40 repeat-like superfamily protein
					Bra020285	AT5G59810	SBT5.4
					Bra002243	AT5G19520	MSL9	mechanosensitive channel of small conductance-like 9 (MSL9)
					Bra026011	AT1G16980	TPS2	Encodes an enzyme putatively involved in trehalose biosynthesis. The protein has a trehalose synthase (TPS)-like domain that may or may not be active but no trehalose phosphatase (TPP)-like domain.
					TC187089	AT5G36210		alpha/beta-Hydrolases superfamily protein
					TC177608	AT2G47220	DUF5	Member of the plant-specific DUF724 protein family. Arabidopsis has 10 DUF724 proteins. Loss of function mutant has a WT phenotype
					TC171034	ATCG00120	ATPA	Encodes the ATPase alpha subunit, which is a subunit of ATP synthase and part of the CF1 portion which catalyzes the conversion of ADP to ATP using the proton motive force. This complex is located in the thylakoid membrane of the chloroplast.
					TC194156	AT4G21470	FMN/FHY	Bifunctional enzyme that catalyzes hydrolysis of FMN to riboflavin, and phosphorylation of riboflavin to FMN.
					TC187973	AT4G00660	RH8	RNAhelicase-like 8 (RH8)
					TC179298	AT1G68490		unknown protein
					TC173752	AT1G11200		Protein of unknown function (DUF300)
bol-novel-07	GGAGAUAGUUGGGAAUGUGGCUGC	29.6639	12.4557	2.22395	Bra003039	AT5G53730		Late embryogenesis abundant (LEA) hydroxyproline-rich glycoprotein family
					Bra032084	AT2G24570	WRKY17	member of WRKY Transcription Factor; Group II-d; negative regulator of basal resistance to Pseudomonas syringae.
					TC169342	AT5G04470	SIM	Encodes a novel nuclear 14-kD protein containing a cyclin binding motif and a motif found in ICK/KRP cell cycle inhibitor proteins. It is required for coordinating cell division and cell differentiation during the development of Arabidopsis trichomes, playing a key role in the mitosis-to-endoreduplication transition. It interacts with D-type cyclins in vivo.
					EV193183	AT1G58290	HEMA1	Encodes a protein with glutamyl-tRNA reductase (GluTR) activity, catalyzing the NADPH-dependent reduction of Glu-tRNA(Glu) to glutamate 1-semialdehyde (GSA) with the release of free tRNA(Glu). It is involved in the early steps of chlorophyll biosynthesis.
					EV158550	AT3G60190	EDR3	At3g60190 encodes Arabidopsis dynamin-related protein 1E, DRP1E, also known as EDR3, ADL4 and ADL1E, which is 624 amino acid residues long, has a predicted mass of 69.8 kDa and a pI of 7.5. Dynamin-related protein 1E belongs to a plant-specific subclass of dynamin-related proteins (DRP1), consisting of five members in Arabidopsis (A, B, C, D, E). This class is characterized by having an N-termina…
Down
bol-novel-09	GGGGCUGUAGAUGCUCUGGACAGC	87.3295	213.994	0.381085	Bra003603	AT1G79570		Protein kinase superfamily protein with octicosapeptide/Phox/Bem1p domain
					GR447130	AT2G25050		Actin-binding FH2 (Formin Homology) protein
					EE566492	AT3G04710	TPR10	Encodes one of the 36 carboxylate clamp (CC)-tetratricopeptide repeat (TPR) proteins (Prasad 2010, Pubmed ID: 20856808) with potential to interact with Hsp90/Hsp70 as co-chaperones.
bol-novel-16	GUUGGCGUUAAGUGAAACGACGUC	9.34617	48.4896	0.17999	Bra032859, Bra030069, TC178086, DW997473, GT073205, TC178619, TC178220, TC177385, TC170094	AT1G27970	NTF2B	Encodes an ortholog of yeast NTF2, a nuclear envelop transport protein that functions as the nuclear import receptor for RanGDP, an essential player in nucleocytoplasmic transport.
					Bra033508	AT4G15740		Calcium-dependent lipid-binding (CaLB domain) family protein
					TC171494	AT5G06480		Immunoglobulin E-set superfamily protein
bol-novel-17	AAGGCACGUGUCGUUGGCUAAG	21.463	68.2588	0.293626	Bra029614	AT3G07010		Pectin lyase-like superfamily protein
					Bra013202	AT2G04540		Beta-ketoacyl synthase
					Bra004982	AT2G40140	CZF1
					TC211485	AT2G34420	LHB1B2	Photosystem II type I chlorophyll a/b-binding protein
					TC201872	AT3G41768	CalS7	18SrRNA
bol-novel-18	GAGACGUUUGAGCUUCGACGC	12.3015	45.2138	0.254068	Bra032416	AT1G06490		Encodes Callose Synthase 7 (CalS7), a phloem-specific callose synthase responsible for callose deposition in developing sieve elements during phloem formation and in mature phloem induced by wounding.
					Bra003081	AT5G53130	CNGC1	member of Cyclic nucleotide gated channel family
					Bra020938	AT4G20040		Pectin lyase-like superfamily protein
					Bra012225, TC198488	AT1G20310		unknown protein
					ES900690	AT1G28200	FIP1	VirF-interacting protein FIP1
					Bra032733, TC170688	AT4G13730		Ypt/Rab-GAP domain of gyp1p superfamily protein
bol-novel-23	GUAUUCUGACGGACAUUCCGACGG	30.4397	63.5355	0.447392	Bra009845	AT5G25500		unknown protein
					Bra039422, TC172341	AT3G05600		alpha/beta-Hydrolases superfamily protein
					EV069512	AT4G21960	PRXR1
bol-novel-25	CACGUGUCGUUGGCUAAGUCC	12.8925	36.2244	0.332354	Bra010559	AT4G36550		ARM repeat superfamily protein
					Bra039235	AT2G24170		Endomembrane protein 70 protein family
bol-novel-26	UGAAUUACUAUUGCGACGCGG	8.64429	27.1207	0.297641	EV075962, EV064530	ATMG01390	RRN18	Mitochondrial 18S ribosomal RNA, which is a component of the 30S small subunit of mitochondrial ribosome. The rRNA is degraded by a polynucleotide phosphorylase-like protein (AtmtPNPase).
					EV066686	AT1G10950	ATTMN1	Encodes an Arabidopsis Transmembrane nine (TMN) protein. Transmembrane nine (TM9) proteins are localized in the secretory pathway of eukaryotic cells and are involved in cell adhesion and phagocytosis.
					TC201617	AT3G41768		18SrRNA
					EV072225	AT4G32100		Beta-1,3-N-Acetylglucosaminyltransferase family protein
					EV066106	ATMG00960	CCB203	Encodes a protein of the mitochondrial membrane which has been shown to be present in a number of unidentified complexes including a 500-KDa complex postulated to have heme lyase activity, in which another protein (AtCCMH, AT1G15220) is also involved. cytochrome c biogenesis orf203.
					EV077619	ATCG01180	RRN23S.2	chloroplast-encoded 23S ribosomal RNA
					TC206997	AT3G20210	DELTA-VPE	Encodes a vacuolar processing enzyme with caspase-1-like activity that is specifically expressed in inner integument of developing seeds. Mutants display abnormal seed coat development. It is speculated to be involved in cell death of limited cell layers, the purpose of which is to form a seed coat.
					EV080203	AT1G59750	ARF1	Encodes a member of the auxin response factor family. ARFs bind to the cis element 5'-TGTCTC-3' ARFs mediate changes in gene expression in response to auxin. ARF's form heterodimers with IAA/AUX genes. ARF1 enhances mutant phenotypes of ARF2 and may act with ARF2 to control aspects of maturation and senescence.ARF1:LUC and 3xHA:ARF1 proteins have a half-life of ~3-4 hours and their degradation is…
bol-novel-27	CAGAAUCCGGGCUAGAAGCGA	25.4157	50.8513	0.466728	Bra025673	AT1G74170	RLP13	receptor like protein 13 (RLP13)
					TC212366	ATMG00020	RRN26	mitochondrial 26S ribosomal RNA protein
					TC193973	AT1G30810	JMJ18	JMJ18 encodes a novel JmjC domain- containing histone H3K4 demethylase.
bol-novel-30	GGAUUGGCUCUGAGGGCUGGG	7.83158	21.1785	0.345317	Bra036018	AT5G44290		Protein kinase superfamily protein
					Bra005398	AT2G34710	ATHB14	Dominant PHB mutations cause transformation of abaxial leaf fates into adaxial leaf fates. Encodes a member of HD-Zip family which contains homeodomain-leucine zipper domains and domain similar to a mammalian sterol binding domain. Has overlapping functions with PHAVOLUTA, REVOLUTA and CORONA.
					Bra028725	AT3G13445	TBP1	TBP (TATA binding protein) associates with TAF(II)s (TBP-associated factors) to form the TFIID general transcription factor complex
					TC212082	AT3G41768		18SrRNA
bol-novel-31	CGGAGGUAGGGUCCAGCGGCU	11.4149	26.5874	0.400922	Bra021274, ES263777	AT3G17790	PAP17	Expression is upregulated in the shoot of cax1/cax3 mutant.
					Bra029290	AT5G62050	OXA1	essential factor for protein sorting and assembly into membranes
					TC183624	AT1G18720		Protein of unknown function (DUF962)
bol-novel-33	GAGACAGACUGUACUAGCGACGCU	11.4888	25.7875	0.416034	Bra038348, TC190211	AT1G68820		Transmembrane Fragile-X-F-associated protein
					Bra015676	AT1G77320	MEI1	Mutant is defective in meiosis and produces abnormal microspores. Encodes a BRCT-domain-containing protein that could be specific to the meiotic cell cycle and that plays a crucial role in some DNA repair events independent of SPO11 DSB recombination repair.
					TC190211	AT1G68820		Transmembrane Fragile-X-F-associated protein
bol-novel-34	AUUGGAUCUGAUUUCUUAAUCGGC	13.89	29.0252	0.446879	Bra026097, TC173882, EV099483	AT1G15860
					EL626073	AT5G27120		SAR DNA-binding protein, putative, strong similarity to SAR DNA-binding protein-1 (Pisum sativum) GI:3132696; contains Pfam profile PF01798: Putative snoRNA binding domain; has similarity to MAR binding NOP58 protein
					CD835194	AT3G11410	PP2CA	Encodes protein phosphatase 2C. Negative regulator of ABA signalling. Expressed in seeds during germination. mRNA up-regulated by drought and ABA.
					TC210526	AT1G07830		ribosomal protein L29 family protein
					TC204403	AT3G29390	RIK	Nuclear localized K-homology containing protein that interacts with AS1.
bol-novel-35	AGACAGACUGUACUAGCGACGC	12.3384	26.7398	0.43089	Bra014999	AT1G71140		MATE efflux family protein
bol-novel-36	ACUCGUGAUGGCGGACACCUCAGC	10.8608	23.1592	0.437926	Bra032464	AT1G05420	OFP12	ovate family protein 12 (OFP12)
					Bra030622	AT1G05700		Leucine-rich repeat transmembrane protein kinase protein
					EV049714	AT5G03580		RNA-binding (RRM/RBD/RNP motifs) family protein
					TC178575	AT5G20200		nucleoporin-related
					BQ704441	AT4G10610	RBP37	RNA-binding protein, putative. Member of a family of proteins having an PABC binding domain (PAM motif).
bol-novel-37	AUUUGGCACUGAUCAAUUGUUCGG	8.23793	19.1978	0.400711	Bra012183	AT1G19510	ATRL5	RAD-like 5 (RL5)
					Bra015773	AT1G76250		unknown protein
					Bra022170	AT3G16620	TOC120	component of TOC complex, plastid protein import machinery.
					Bra002689	AT5G02760		Protein phosphatase 2C family protein
					EV022247	AT3G58780	SHP1	One of two genes (SHP1 and SHP2) that are required for fruit dehiscence. The two genes control dehiscence zone differentiation and promote the lignification of adjacent cells.
bol-novel-39	AUUAUUUGAACUUGGACUCAAUGG	11.8582	23.045	0.480514	Bra020647	AT5G49330	MYB111	Member of the R2R3 factor gene family.
					Bra026248	AT4G17410		DWNN domain, a CCHC-type zinc finger
					Bra001834	AT3G21580	ABCI12	cobalt ion transmembrane transporters
					Bra035695	AT3G47090		Leucine-rich repeat protein kinase family protein
					Bra035694	AT3G47570		Leucine-rich repeat protein kinase family protein
					Bra004194	AT1G66880		Protein kinase superfamily protein
					TC210139	AT1G61770		J domain protein.
					TC212237	AT5G58900		Homeodomain-like transcriptional regulator
					TC207510	AT4G12640		RNA recognition motif (RRM)-containing protein
					EE545548	AT1G50460	HKL1	Involved in glucose-ethylene crosstalk.
bol-novel-40	ACCGUGGUGGUCCAGACUAGAGAC	8.64429	16.6076	0.486056	Bra015983	AT1G73590	PIN1	Encodes an auxin efflux carrier involved in shoot and root development. It is involved in the maintenance of embryonic auxin gradients. Loss of function severely affects organ initiation, pin1 mutants are characterised by an inflorescence meristem that does not initiate any flowers, resulting in the formation of a naked inflorescence stem. PIN1 is involved in the determination of leaf shape by ac…

## Sheet: Sheet1
AT1G01580
AT1G05420
AT1G05700
AT1G06490
AT1G07830
AT1G08300
AT1G08315
AT1G10950
AT1G11200
AT1G15690
AT1G15860
AT1G16980
AT1G18720
AT1G19510
AT1G20310
AT1G27970
AT1G28200
AT1G30810
AT1G32190
AT1G50460
AT1G58290
AT1G59750
AT1G61770
AT1G66880
AT1G68490
AT1G68820
AT1G71140
AT1G72240
AT1G73590
AT1G74170
AT1G76250
AT1G77320
AT1G79510
AT1G79570
AT2G04540
AT2G19270
AT2G24170
AT2G24570
AT2G25050
AT2G25850
AT2G27500
AT2G28310
AT2G28605
AT2G34420
AT2G34710
AT2G34850
AT2G40140
AT2G45770
AT2G46530
AT2G47220
AT3G02470
AT3G04710
AT3G05600
AT3G07010
AT3G11410
AT3G12630
AT3G13445
AT3G16620
AT3G16830
AT3G17790
AT3G20210
AT3G21580
AT3G29390
AT3G41768
AT3G47090
AT3G47570
AT3G58780
AT3G59650
AT3G60190
AT4G00660
AT4G10610
AT4G12640
AT4G13730
AT4G15740
AT4G17410
AT4G18372
AT4G20040
AT4G21470
AT4G21960
AT4G30890
AT4G32100
AT4G35840
AT4G36550
AT4G39780
AT5G02760
AT5G02810
AT5G03580
AT5G04470
AT5G04860
AT5G06480
AT5G17170
AT5G18310
AT5G19520
AT5G20200
AT5G21080
AT5G22480
AT5G25500
AT5G27120
AT5G36001
AT5G36210
AT5G43870
AT5G44290
AT5G45760
AT5G49330
AT5G53130
AT5G53730
AT5G55610
AT5G58900
AT5G59810
AT5G62050
AT5G63230
ATCG00120
ATCG01180
ATMG00020
ATMG00960
ATMG01390
