# Supplementary material for: Comparative miRNAs analysis of Two contrasting broccoli inbred lines with divergent head-forming capacity under temperature stress
Source: BMC Genomics. 2015 Dec 1;16:1026. doi: 10.1186/s12864-015-2201-1 (PMC4667509; doi:10.1186/s12864-015-2201-1)
Supplement: Additional file 5: — Gene ontology (GO) classification of the predicted target genes of the differentially expressed known and novel miRNAs (FDR ≤ 0.05; p ≤ 0.001). (XLSX 52 kb) [file 12864_2015_2201_MOESM5_ESM.xlsx]

## Sheet: Table_S5
Additional file 5. Gene Ontology (GO) classification analysis of the predicted target genes of the differentially expressed known and novel miRNAs (FDR ≤ 0.05; p-value ≤ 0.001).
GO term	Ontology	Description	Number in input list	Number in BG/Ref	p-value	FDR
GO:0009791	P	post-embryonic development	16	705	3.2e-06	0.0016
GO:0080090	P	regulation of primary metabolic process	24	1952	0.00028	0.018
GO:0003006	P	reproductive developmental process	15	978	0.00048	0.018
GO:0006807	P	nitrogen compound metabolic process	38	3826	0.00036	0.018
GO:0009889	P	regulation of biosynthetic process	23	1881	0.00041	0.018
GO:0009266	P	response to temperature stimulus	10	485	0.00049	0.018
GO:0006350	P	transcription	23	1923	0.00056	0.018
GO:0044249	P	cellular biosynthetic process	45	4925	0.00059	0.018
GO:0006139	P	nucleobase, nucleoside, nucleotide and nucleic acid metabolic process	33	3198	0.00049	0.018
GO:0048608	P	reproductive structure development	15	978	0.00048	0.018
GO:0031326	P	regulation of cellular biosynthetic process	23	1881	0.00041	0.018
GO:0031323	P	regulation of cellular metabolic process	25	2036	0.00021	0.018
GO:0045449	P	regulation of transcription	22	1802	0.00056	0.018
GO:0019219	P	regulation of nucleobase, nucleoside, nucleotide and nucleic acid metabolic process	23	1847	0.00032	0.018
GO:0051171	P	regulation of nitrogen compound metabolic process	23	1888	0.00043	0.018
GO:0044237	P	cellular metabolic process	71	8722	0.00033	0.018
GO:0009987	P	cellular process	88	11684	0.00063	0.018
GO:0019222	P	regulation of metabolic process	25	2210	0.00071	0.019
GO:0010556	P	regulation of macromolecule biosynthetic process	22	1843	0.00075	0.02
GO:0048316	P	seed development	10	530	0.00095	0.023
GO:0044260	P	cellular macromolecule metabolic process	54	6447	0.0012	0.028
GO:0060255	P	regulation of macromolecule metabolic process	23	2060	0.0014	0.028
GO:0010154	P	fruit development	10	557	0.0014	0.028
GO:0009058	P	biosynthetic process	45	5118	0.0013	0.028
GO:0065007	P	biological regulation	38	4188	0.0019	0.038
GO:0010468	P	regulation of gene expression	22	2001	0.0021	0.04
GO:0050794	P	regulation of cellular process	32	3375	0.0023	0.042
GO:0034645	P	cellular macromolecule biosynthetic process	34	3661	0.0024	0.042
GO:0043170	P	macromolecule metabolic process	57	7127	0.0025	0.042
GO:0022414	P	reproductive process	15	1161	0.0025	0.042
GO:0009059	P	macromolecule biosynthetic process	34	3685	0.0026	0.042
GO:0009409	P	response to cold	7	328	0.0028	0.043
GO:0051179	P	localization	21	1922	0.0029	0.043
GO:0000003	P	reproduction	15	1186	0.0031	0.045
GO:0003677	F	DNA binding	33	2892	7.9e-05	0.0093
GO:0030528	F	transcription regulator activity	29	2417	9.6e-05	0.0093
GO:0003700	F	transcription factor activity	26	2173	0.00024	0.015
GO:0044464	C	cell part	133	15217	2.6e-11	2.5e-09
GO:0005623	C	cell	133	15217	2.6e-11	2.5e-09
GO:0043231	C	intracellular membrane-bounded organelle	77	7615	3.3e-08	1.7e-06
GO:0043227	C	membrane-bounded organelle	77	7622	3.4e-08	1.7e-06
GO:0043229	C	intracellular organelle	80	8149	5.6e-08	1.9e-06
GO:0043226	C	organelle	80	8155	5.8e-08	1.9e-06
GO:0044424	C	intracellular part	86	9302	2.1e-07	5.6e-06
GO:0005622	C	intracellular	87	9671	5.8e-07	1.4e-05
GO:0005886	C	plasma membrane	25	1456	8.7e-07	1.9e-05
GO:0005634	C	nucleus	32	2621	2.9e-05	0.00056
GO:0016020	C	membrane	43	4068	3.3e-05	0.00059
GO:0005739	C	mitochondrion	20	1276	4.1e-05	0.00066
GO:0044444	C	cytoplasmic part	54	6289	0.00067	0.0099
GO:0005737	C	cytoplasm	57	6822	0.00088	0.012
