# Supplementary material for: Comparative miRNAs analysis of Two contrasting broccoli inbred lines with divergent head-forming capacity under temperature stress
Source: BMC Genomics. 2015 Dec 1;16:1026. doi: 10.1186/s12864-015-2201-1 (PMC4667509; doi:10.1186/s12864-015-2201-1)
Supplement: Additional file 6: — Primers used in RT-PCR, real-time PCR, and 5′-RACE PCR in this study. (XLSX 17 kb) [file 12864_2015_2201_MOESM6_ESM.xlsx]

## Sheet: Sheet1
Additional file 6. Primers used in RT-PCR, real-time PCR, and 5'-RACE PCR in this study.
Names	Primer	Sequence	Tm	Length	GC (%)	Product Size (bp)	Gene Model Number
RT-PCR primers
Bo-FT	Forward primer	ACATACGGCCAAAGAGAGGTGAC	58.9	23	52	394	Bol012573
	Reverse primer	AGTAAACCGCAGCCGCGGGAAGG	66.1	23	65
Bo-FLC1	Forward primer	GGAAACCGGACCTCAAGAT	54.4	19	53	528	EH417210
	Reverse primer	GGTTCTCCTCTTCCAGCAA	54.4	19	52.6
Bo-AP1	Forward primer	TGGATCATACCAAAGCCTGGGC	59.6	22	55	882	AJ505846
	Reverse primer	AATTGCTTCATGCCGCAAAGCAGC	61.6	24	50
Bo-CAL	Forward primer	AAACCGCAGCCACCATGTA	57.4	19	53	68	Bol024957
	Reverse primer	AAGGAGATGATGCCATGTAAGGA	55.8	23	44
Bo-HSP70	Forward primer	ACACAAGAAGAAGGTGGATGCG	57.6	22	50	443	KM409602.1
	Reverse primer	ACAAAGACTTAAAGCGACCAGG	55.3	22	45.5
Bo-HSP20	Forward primer	AATGGATTTCGGAAGGTTCCCG	57.6	22	50	477	CX279519.1
	Reverse primer	AAACTAGCAGCTCAAGCGACTTGG	59.5	24	50
18S rRNA	Forward primer	CGAGACCTCAGCCTGCTAACTAG	58.6	23	57	93	AF513990
	Reverse primer	TCAAACTTCCTTGGCCTAAACG	55.5	22	46
Stem loop qRT-PCR primers
miR156b	miR156b	UUGACAGAAGAUAGAGAGCAC		21		62
	RT primer	gtcgtatccagtgcagggtccgaggtattcgcactggatacgacGTGCTC	71.1	50	58
	Forward primer	GCGCGCTTGACAGAAGATAGA	57.3	21	52
miR169f	miR169f	UGAGCCAAGGAUGACUUGCCG		21		61
	RT primer	gtcgtatccagtgcagggtccgaggtattcgcactggatacgacCGGCTT	71.9	50	58
	Forward primer	GCGCGTGAGCCAAGGATGAC	61.6	20	65
miR172d	miR172d	AGAAUCUUGAUGAUGCUGCAG		21		62
	RT primer	gtcgtatccagtgcagggtccgaggtattcgcactggatacgacCTGCAG	71.2	50	58
	Forward primer	GGCGCGAGAATCTTGATGATG	56.3	21	52
miR395a	miR395a	CUGAAGUGUUUGGGGGAACUC		21		61
	RT primer	gtcgtatccagtgcagggtccgaggtattcgcactggatacgacGAGTTC	70.2	50	56
	Forward primer	GGCGCCTGAAGTGTTTGGGG	61.8	20	62
miR827*	miR827*	UUUGUUGAUUGACAUCUAUGC		21		62
	RT primer	gtcgtatccagtgcagggtccgaggtattcgcactggatacgacGCATAG	70.2	50	56
	Forward primer	GCGCGCTTTGTTGATTGACAT	57.2	21	48
bol-novel-01	bol-novel-01	AGGAGTTAGGATGAAGAAGCTATC		24		65
	RT primer	gtcgtatccagtgcagggtccgaggtattcgcactggatacgacGATAGC	70.1	50	56
	Forward primer	CGCGCGAGGAGTTAGGATGAAGAA	60.7	24	54
bol-novel-03	bol-novel-03	TAGGAGTTAGGATGAAGAAGCTA		23		64
	RT primer	gtcgtatccagtgcagggtccgaggtattcgcactggatacgacTAGCTT	70.1	50	54
	Forward primer	CGCGCGTAGGAGTTAGGATGAAG	59.4	23	57
bol-novel-26	bol-novel-26	UGAAUUACUAUUGCGACGCGG		21		62
	RT primer	gtcgtatccagtgcagggtccgaggtattcgcactggatacgacCCGCGT	72.7	50	60
	Forward primer	CGCGCGTGAATTACTATTGCG	57.1	21	52
bol-novel-27	bol-novel-27	CAGAAUCCGGGCUAGAAGCGA
	RT primer	gtcgtatccagtgcagggtccgaggtattcgcactggatacgacTCGCTTCT	71.1	52	55.8	61
	Forward primer	ATCGCCAGAATCCGGGCT	59.5	18	61
bol-novel-30	bol-novel-30	GGAUUGGCUCUGAGGGCUGGG
	RT primer	gtcgtatccagtgcagggtccgaggtattcgcactggatacgacCCCAGCCC	72.9	52	62	62
	Forward primer	CGTCGCGGATTGGCTCTGA	60.2	19	63
Universal Reverse primer for miRNA		CCAGTGCAGGGTCCGAGGTA
U6	RT primer	GTGCAGGGTCCGAGGTTTTGGACCATTTCTCGAT	66.7	34	52.9	87
	Forward primer	GGAACGATACAGAGAAGATTAGCA	54.2	24	41.7
	Reverse primer	GTGCAGGGTCCGAGGT	57.5	16	68.8
qRT-PCR primers for predicted target genes
SPL9 (miR156b)	Forward primer	TGGGTGTTTAAGGACGATGA	53.6	20	45	110	Bol004847
	Reverse primer	AACTCACCCAAAGTCGTTCC	55.1	20	50
NF-YA1 (miR169f)	Forward primer	TATCTTGGAATGCCTGGTGA	53.5	20	45	89	Bol034203
	Reverse primer	ATTCCCTGGTACTGTTTCGC	55	20	50
TOE1 (miR172d)	Forward primer	ACCGCAGTTGTTCTCAGTTG	55.6	20	50	86	Bol008371
	Reverse primer	CAAGAGAGGAGGCATTGTCA	54.5	20	50
APS1 (miR395a)	Forward primer	TCATTTCAACTCGCTTCGTC	53.1	20	45	86	Bol038597
	Reverse primer	CCTTCTGCTCGTCGTCAATA	54.4	20	50
CAT2 (miR827*)	Forward primer	AGGTGTACAGACACCGGTCA	57.9	20	55	81	Bol034639
	Reverse primer	CGAGGGTCTCTCAAGGTCTC	56.5	20	60
PAPS F2 (bol-novel-01, 03)	Forward primer	TTTGGCTGCTGCAAGTTTGG	57.1	20	50	143	Bol026507
	Reverse primer	CTGACCTAGCTCCGTCTTCC	56.8	20	60
ARF1 (bol-novel-26)	Forward primer2	TGTTTCTCTGCTGCCTCTGT	56.4	20	50	135	Bol044118
	Reverse primer2	AGGATCACCACTACCCGAAG	56.1	20	55
JMJ18 (bol-novel-27)	Forward primer	GGGAACCCATGAAGAAGAAA	52.5	20	45	144	Bol014618
	Reverse primer	AAGCAGGTTCAGAGGGAGAA	55.8	20	50
PHB (bol-novel-30)	Forward primer	CTTGCTTCAGCTTTGTAGCG	54.5	20	50	112	Bol027381
	Reverse primer	AGAAGGAAGCAAAGGTGCAT	54.8	20	45
18S rRNA	Forward primer	CGAGACCTCAGCCTGCTAACTAG	58.6	23	57	93	AF513990
	Reverse primer	TCAAACTTCCTTGGCCTAAACG	55.5	22	46
PCR primers for RACE
TOE1_RACE	gene specific reverse primers	GTAACCAAGAGAGGAGGCATTGTC
APS1_RACE	gene specific reverse primers	AAGGCAAGCCTGGAGCCGTCGTA
JMJ18_RACE	gene specific reverse primers	GAGAGAACAGAGCCAGGGAGACGCGGTAA
JMJ18_RACE_nested	gene specific reverse nested primers	AAACCCGCTTCCAAGTACCACGTT
